# Supplementary material for: Comprehensive Genome-Wide Transcriptomic Analysis of Immature Articular Cartilage following Ischemic Osteonecrosis of the Femoral Head in Piglets
Source: PLoS One. 2016 Apr 5;11(4):e0153174. doi: 10.1371/journal.pone.0153174 (PMC4821627; doi:10.1371/journal.pone.0153174)
Supplement: S1 Table — (XLS) [file pone.0153174.s002.xls]

## Sheet: 24-hours.txt
Supplementary table 1. Lists of upregulated genes in the immature articular cartilage
24 hours after the induction of ischemic osteonecrosis of the femoral head
Affymetrix probe ID	Fold Change	Gene Symbol	Gene Title	Ensembl
Ssc.9784.1.S1_at	119.59	LOC100514975	laminin subunit gamma-2-like	ENSSSCG00000015556
Ssc.16013.1.S1_at	63.47	MMP1	matrix metallopeptidase 1 (interstitial collagenase)	ENSSSCG00000014985
Ssc.15927.2.S1_at	55.97	MMP3	matrix metallopeptidase 3 (stromelysin 1, progelatinase)	ENSSSCG00000014986
Ssc.600.1.S1_s_at	43.69	MT-III; MT1A; MT1D	metallothionein-III; metallothionein 1A; metallothionein isoform	ENSSSCG00000024305
Ssc.15927.1.S1_at	35.62	MMP3	matrix metallopeptidase 3 (stromelysin 1, progelatinase)	ENSSSCG00000014986
Ssc.5204.1.S1_at	35.29	CDA	cytidine deaminase	ENSSSCG00000021259
Ssc.7314.1.A1_at	28.68	PTGS2	prostaglandin-endoperoxide synthase 2 (prostaglandin G/H synthase and cyclooxygenase)	ENSSSCG00000015579
Ssc.955.1.S1_at	28.64	CYP2C33	cytochrome P450 2C33	ENSSSCG00000010546
Ssc.90.1.S1_at	26.48	CHI3L1	chitinase 3-like 1 (cartilage glycoprotein-39)	ENSSSCG00000015476
Ssc.19304.1.A1_at	26.24
Ssc.17345.1.S1_at	25.15	ANGPTL4	angiopoietin-like 4	ENSSSCG00000013599
Ssc.8980.1.A1_at	24.03	ANGPTL4	angiopoietin-like 4	ENSSSCG00000013599
Ssc.9069.1.A1_at	22.93
Ssc.1310.1.S1_at	21.77	PTGES	prostaglandin E synthase
Ssc.3706.1.S1_at	21.55	SOD2	superoxide dismutase 2, mitochondrial	ENSSSCG00000029876
Ssc.9653.1.A1_at	19.99
Ssc.21456.1.S1_at	19.86	ERO1L	ERO1-like (S. cerevisiae)	ENSSSCG00000005037
Ssc.30870.1.A1_at	19.63	LOC100153642	ankyrin repeat domain-containing protein 37-like	ENSSSCG00000015798
Ssc.15740.2.S1_a_at	18.91	VEGFA	vascular endothelial growth factor A	ENSSSCG00000001695
Ssc.19304.2.S1_at	18.58
Ssc.9781.1.S1_at	17.94	SERPINE1	serpin peptidase inhibitor, clade E (nexin, plasminogen activator inhibitor type 1), member 1
Ssc.314.1.S1_at	17.29	ADM	adrenomedullin	ENSSSCG00000013408
Ssc.62.2.S1_a_at	15.16	IL6	interleukin-6	ENSSSCG00000020970; ENSSSCG00000027850
Ssc.27300.2.A1_a_at	15.28
Ssc.16926.1.S1_at	14.77	LOC100625876	solute carrier family 2, facilitated glucose transporter member 5-like
Ssc.17042.1.A1_at	14.62	SOD2	superoxide dismutase 2, mitochondrial	ENSSSCG00000029876
Ssc.1664.1.A1_at	14.46	LOC100737220; NRN1	neuritin-like; neuritin 1	ENSSSCG00000026199; ENSSSCG00000026211
Ssc.15927.2.A1_at	14.13	MMP3	matrix metallopeptidase 3 (stromelysin 1, progelatinase)
Ssc.20515.1.S1_at	13.96	EFEMP1	EGF containing fibulin-like extracellular matrix protein 1	ENSSSCG00000008397
Ssc.17133.1.A1_at	13.6
Ssc.18072.1.A1_at	13.54	LOC100519398	oncostatin-M-specific receptor subunit beta-like	ENSSSCG00000016851
Ssc.3706.1.S2_at	12.57	SOD2	superoxide dismutase 2, mitochondrial	ENSSSCG00000029876
Ssc.3012.1.S1_at	11.77	LOC100625277	uridine phosphorylase 1-like
Ssc.8843.1.A1_at	11.34
Ssc.28673.1.S1_at	11.2	CXCR7	chemokine (C-X-C motif) receptor 7
Ssc.9707.1.A1_at	11.18	BTG2	BTG family, member 2	ENSSSCG00000028322
Ssc.5580.1.S1_at	11.16	FN1	fibronectin 1
Ssc.5498.1.A1_at	11	RGS16	regulator of G-protein signaling 16
Ssc.8555.1.A1_at	10.84
Ssc.5956.1.S1_at	10.52	LOC100520144	tissue factor pathway inhibitor 2-like	ENSSSCG00000015322
Ssc.1864.1.A1_a_at	10.23	TNFRSF12A	tumor necrosis factor receptor superfamily, member 12A
Ssc.1664.2.S1_at	9.88	LOC100737220; NRN1	neuritin-like; neuritin 1	ENSSSCG00000026199; ENSSSCG00000026211
Ssc.29867.1.A1_at	9.77
Ssc.15740.1.S2_at	9.51	LOC100737169	vascular endothelial growth factor A-like
Ssc.5182.1.A1_at	9.51	LOC100154770	radiation-inducible immediate-early gene IEX-1-like	ENSSSCG00000027607
Ssc.639.1.A1_at	9.41	GEM	GTP binding protein overexpressed in skeletal muscle	ENSSSCG00000006105
Ssc.1986.1.S1_at	9.23	PTGS1	prostaglandin-endoperoxide synthase 1 (prostaglandin G/H synthase and cyclooxygenase)	ENSSSCG00000005533
Ssc.114.1.S1_at	9.09	HSP70	heat shock protein 70
Ssc.20711.1.S1_at	8.76	THBD	thrombomodulin	ENSSSCG00000007115
Ssc.15480.1.S1_at	8.75	LOC100519355	proteinase-activated receptor 3-like	ENSSSCG00000014089
Ssc.162.1.S1_at	8.56	RLN	relaxin	ENSSSCG00000005216
Ssc.4081.1.A1_at	8.42	LOC100517722	protein FAM13A-like	ENSSSCG00000026196
Ssc.9724.1.A1_at	8.06
Ssc.1555.1.A1_at	8.05	FOS	FBJ murine osteosarcoma viral oncogene homolog	ENSSSCG00000002383
Ssc.3509.1.S1_at	8.03
Ssc.7570.1.A1_at	7.94	SLC1A1	solute carrier family 1 (neuronal/epithelial high affinity glutamate transporter, system Xag), member 1	ENSSSCG00000005222
Ssc.22427.1.A1_at	7.91
Ssc.26929.1.S1_at	7.91
Ssc.3502.1.S1_at	7.84	DNAJB1; LOC100627777	DnaJ (Hsp40) homolog, subfamily B, member 1; dnaJ homolog subfamily B member 1-like	ENSSSCG00000013784
Ssc.7957.1.A1_at	7.83	LOC100517064; LOC100517736	sulfiredoxin-1-like	ENSSSCG00000023298
Ssc.16882.1.A1_at	7.78	NFIL3	nuclear factor, interleukin 3 regulated	ENSSSCG00000009592
Ssc.16125.1.S1_x_at	7.77	MT1A	metallothionein 1A
Ssc.27980.1.A1_at	7.73	LOC100152537	protein FAM70A-like	ENSSSCG00000012607
Ssc.5145.1.S1_a_at	7.6	HSP70.2	heat shock protein 70.2	ENSSSCG00000030368
Ssc.6165.1.A1_at	7.57
Ssc.22067.1.A1_at	7.51	SLC16A3	solute carrier family 16, member 3 (monocarboxylic acid transporter 4)	ENSSSCG00000024018
Ssc.18038.1.A1_at	7.46	LOC100622217; LOC100624078; LOC100738117	mitogen-activated protein kinase kinase kinase 8-like; uncharacterized LOC100738117	ENSSSCG00000020705
Ssc.9069.3.S1_at	7.36
Ssc.3391.1.S1_at	7.29	LOC100525205; LOC100525383	fos-related antigen 1-like; coiled-coil domain-containing protein 85B-like	ENSSSCG00000012967
Ssc.16324.1.S1_at	7.27	SDC4	syndecan 4
Ssc.26216.2.A1_at	7.15	SOCS1	suppressor of cytokine signaling 1
Ssc.19959.1.S1_at	7.08
Ssc.19852.1.S1_at	7.03
Ssc.30853.1.S1_at	7.02	LOC100519612	nucleoside diphosphate-linked moiety X motif 6-like
Ssc.29441.1.A1_at	6.98	LOC100153765	uncharacterized protein C13orf33 homolog	ENSSSCG00000009331
Ssc.8861.1.A1_at	6.97	BHLHE40	basic helix-loop-helix family, member e40	ENSSSCG00000011534
Ssc.8947.1.S1_at	6.94	BHLHE40	basic helix-loop-helix family, member e40	ENSSSCG00000011534
Ssc.11149.1.S1_at	6.92	CA9	carbonic anhydrase IX	ENSSSCG00000005315
Ssc.1674.1.A1_at	6.83	SLC2A3		ENSSSCG00000022925
Ssc.15727.1.A1_at	6.82	LOC100520925	lathosterol oxidase-like	ENSSSCG00000028517
Ssc.29662.1.A1_at	6.77
Ssc.30718.1.A1_at	6.77	LOC100523293	potassium voltage-gated channel subfamily H member 2-like	ENSSSCG00000016448
Ssc.21382.1.A1_at	6.75	DUSP5	dual specificity phosphatase 5	ENSSSCG00000010624
Ssc.2083.1.A1_at	6.73	NMB	neuromedin B
Ssc.17286.1.A1_at	6.65	BTG2	BTG family, member 2	ENSSSCG00000028322
Ssc.9984.1.A1_at	6.54	KLF2; KLF4	Kruppel-like factor 2 (lung); Kruppel-like factor 4 (gut)	ENSSSCG00000005437
Ssc.25203.1.S1_at	6.51	LOC100517722	protein FAM13A-like	ENSSSCG00000026196
Ssc.1447.1.A1_at	6.5
Ssc.15980.1.S1_at	6.43	LBP	lipopolysaccharide binding protein	ENSSSCG00000028758
Ssc.10453.1.S1_at	6.33	CP	ceruloplasmin (ferroxidase)	ENSSSCG00000011700
Ssc.12171.1.A1_at	6.27	LOC100517722	protein FAM13A-like	ENSSSCG00000026196
Ssc.12318.1.S1_at	6.25	LOC100521439	brain-specific angiogenesis inhibitor 1-associated protein 2-like protein 1-like
Ssc.9763.1.A1_at	6.25
Ssc.4104.1.S1_at	6.17	DDIT4	DNA-damage-inducible transcript 4
Ssc.5641.1.S1_at	6.14
Ssc.24616.1.S1_a_at	6.14
Ssc.1977.1.S1_at	6.1	LOC100522314	uncharacterized LOC100522314
Ssc.25896.1.S1_at	5.93
Ssc.19143.1.A1_at	5.9	SLC39A14	solute carrier family 39 (zinc transporter), member 14	ENSSSCG00000009623
Ssc.8710.1.A1_at	5.9	LOC100524044	sodium bicarbonate cotransporter 3-like	ENSSSCG00000011218
Ssc.6391.1.S1_at	5.86	LOC100738195	solute carrier family 2, facilitated glucose transporter member 1-like	ENSSSCG00000026635
Ssc.14524.1.S1_at	5.82	CTSL1	cathepsin L1	ENSSSCG00000011171
Ssc.12886.1.A1_at	5.82	LOC100152368	egl nine homolog 3-like	ENSSSCG00000001963
Ssc.17977.1.A1_at	5.82
Ssc.17671.1.S1_at	5.81
Ssc.11149.2.S1_at	5.8	CA9	carbonic anhydrase IX	ENSSSCG00000005315
Ssc.14364.1.A1_at	5.77	PPP4R4	protein phosphatase 4, regulatory subunit 4
Ssc.21256.1.S2_at	5.71	LIF	leukemia inhibitory factor	ENSSSCG00000009996
Ssc.4664.1.S1_at	5.68
Ssc.10881.1.S1_at	5.59	JUNB		ENSSSCG00000013735
Ssc.5145.1.S1_at	5.49	HSP70.2	heat shock protein 70.2
Ssc.16564.1.S1_at	5.48	VWA1		ENSSSCG00000003344
Ssc.24171.1.S1_at	5.46	LOC100515756	uncharacterized LOC100515756
Ssc.29047.1.S1_at	5.38	HIG2	hypoxia-inducible protein
Ssc.10025.1.S1_at	5.36	LOC100153946	CCAAT/enhancer-binding protein delta-like	ENSSSCG00000006276
Ssc.27310.1.S1_at	5.36
Ssc.8436.1.S1_at	5.33
Ssc.17904.1.A1_at	5.31	TEAD4	TEA domain family member 4	ENSSSCG00000000736
Ssc.5145.2.S1_at	5.26	HSP70.2	heat shock protein 70.2
Ssc.23827.1.A1_at	5.26
Ssc.2046.1.S1_at	5.23	LOC100622059	BTB/POZ domain-containing protein KCTD11-like	ENSSSCG00000028073
Ssc.977.1.A1_at	5.22	WSB1	WD repeat and SOCS box containing 1
Ssc.775.1.S1_at	5.22	FAM162A	family with sequence similarity 162, member A	ENSSSCG00000026990
Ssc.8946.1.A1_at	5.2
Ssc.9311.1.A1_at	5.19	LOC100523904	pleckstrin homology-like domain family A member 1-like	ENSSSCG00000000521
Ssc.16466.1.A1_at	5.17	LOC100738612	cyclic AMP-dependent transcription factor ATF-3-like	ENSSSCG00000015595
Ssc.15640.1.S1_at	5.16	MT-2B	metallothionein isoform	ENSSSCG00000030300
Ssc.21920.1.A1_at	5.15	LOC100515168	dehydrogenase/reductase SDR family member 13-like
Ssc.7252.1.A1_at	5.15
Ssc.8789.1.S1_at	5.12	LOC100517064; LOC100517736	sulfiredoxin-1-like	ENSSSCG00000023298
Ssc.27984.1.A1_at	5.11	ZNF667	zinc finger protein 667	ENSSSCG00000024622
Ssc.4190.1.S1_at	5.08	BMP2; LOC100152318	bone morphogenetic protein 2; bone morphogenetic protein 2-like	ENSSSCG00000022670; ENSSSCG00000027638
Ssc.17772.1.S1_at	5.02	FGF2	fibroblast growth factor 2 (basic)
Ssc.7106.1.S1_at	5.02	CDO1	cysteine dioxygenase, type I	ENSSSCG00000014219
Ssc.14230.1.A1_at	5.02	LOC100620139	uncharacterized LOC100620139
Ssc.7570.2.S1_at	5.02	SLC1A1	solute carrier family 1 (neuronal/epithelial high affinity glutamate transporter, system Xag), member 1	ENSSSCG00000005222
Ssc.23994.1.A1_at	5.02	PTGS2	prostaglandin-endoperoxide synthase 2 (prostaglandin G/H synthase and cyclooxygenase)	ENSSSCG00000015579
Ssc.9607.1.A1_at	5.01	RCAN1	regulator of calcineurin 1	ENSSSCG00000012050
Ssc.16135.1.S1_at	4.98	GAPDH	glyceraldehyde-3-phosphate dehydrogenase
Ssc.15913.1.S1_at	4.97	SMAD3	SMAD family member 3	ENSSSCG00000004952
Ssc.4145.1.S1_at	4.97	IL13RA1	interleukin 13 receptor, alpha 1	ENSSSCG00000012633
Ssc.10025.3.S1_at	4.96	LOC100153946	CCAAT/enhancer-binding protein delta-like	ENSSSCG00000006276
Ssc.12454.1.A1_at	4.93	HSD17B7; LOC100738371	hydroxysteroid (17-beta) dehydrogenase 7; 3-keto-steroid reductase-like	ENSSSCG00000006337
Ssc.24908.1.S1_at	4.83
Ssc.8871.1.S1_at	4.83
Ssc.9522.1.A1_at	4.81	LOC100155665	ring finger 144B	ENSSSCG00000001076
Ssc.26308.1.S1_at	4.79	PROCR	protein C receptor, endothelial	ENSSSCG00000026585
Ssc.29004.1.S1_at	4.78	BMP2; LOC100152318	bone morphogenetic protein 2; bone morphogenetic protein 2-like	ENSSSCG00000027638
Ssc.8845.1.S1_at	4.75
Ssc.29047.2.S1_at	4.75	HIG2	hypoxia-inducible protein
Ssc.1191.1.S1_at	4.74	ANXA8	annexin A8	ENSSSCG00000010370
Ssc.1755.1.S1_at	4.65	NANS	N-acetylneuraminic acid synthase	ENSSSCG00000005373
Ssc.10287.1.A1_at	4.62	TGFB2		ENSSSCG00000010816
Ssc.6189.1.A1_at	4.6
Ssc.9372.1.A1_at	4.59
Ssc.19427.2.S1_at	4.56	SLC39A14	solute carrier family 39 (zinc transporter), member 14	ENSSSCG00000009623
Ssc.25553.1.S1_at	4.56
Ssc.5239.1.S1_at	4.54	LOC100154530	tissue transglutaminase homologue; TGH2	ENSSSCG00000023522
Ssc.22161.2.A1_at	4.54
Ssc.3743.1.S1_at	4.53	ENO2	enolase 2 (gamma, neuronal)
Ssc.15518.1.A1_at	4.52	BCL6	B-cell CLL/lymphoma 6	ENSSSCG00000011810
Ssc.1447.3.S1_at	4.5
Ssc.7395.1.A1_a_at	4.49	NUP54	nucleoporin 54kDa	ENSSSCG00000008979
Ssc.2851.2.A1_at	4.49	GEMIN5	gem (nuclear organelle) associated protein 5	ENSSSCG00000017066
Ssc.12145.1.A1_at	4.49	MALL	mal, T-cell differentiation protein-like
Ssc.10822.1.S1_at	4.48
Ssc.21990.1.S1_at	4.41
Ssc.7338.1.A1_at	4.4	ARSJ	arylsulfatase family, member J
Ssc.31101.1.S1_at	4.4	LOC100512918	regulator of nonsense transcripts 2-like
Ssc.6258.1.A1_a_at	4.4	ITGA6; LOC100736725	integrin, alpha 6; integrin alpha-6-like	ENSSSCG00000015955
Ssc.8871.2.A1_at	4.4
Ssc.9062.1.A1_at	4.38
Ssc.2585.1.A1_at	4.37
Ssc.21142.1.S1_at	4.35	S100A14	S100 calcium binding protein A14	ENSSSCG00000006582
Ssc.4804.1.S1_at	4.35	LOC100157073	angiotensinogen-like	ENSSSCG00000010184
Ssc.9473.1.A1_at	4.34	BAG3	BCL2-associated athanogene 3
Ssc.24593.1.A1_at	4.3
Ssc.2077.1.S1_at	4.28	RASSF1	Ras association (RalGDS/AF-6) domain family member 1
Ssc.20525.1.S1_at	4.26	IGF2	insulin-like growth factor 2 (somatomedin A)
Ssc.16886.1.A1_at	4.24	UAP1	UDP-N-acteylglucosamine pyrophosphorylase 1	ENSSSCG00000006340
Ssc.16344.1.S1_at	4.23	RGS16	regulator of G-protein signaling 16
Ssc.6800.1.A1_at	4.22
Ssc.14379.1.A1_at	4.22
Ssc.17245.1.S1_at	4.21	IL13RA1	interleukin 13 receptor, alpha 1	ENSSSCG00000012633
Ssc.4077.1.A1_at	4.21
Ssc.21109.1.S1_a_at	4.2	S100A6	S100 calcium binding protein A6
Ssc.9136.1.S1_at	4.2	CCRN4L	CCR4 carbon catabolite repression 4-like (S. cerevisiae)	ENSSSCG00000024596
Ssc.19427.1.S1_at	4.2	SLC39A14	solute carrier family 39 (zinc transporter), member 14
Ssc.607.1.S1_at	4.18	SLC2A3	solute carrier family 2 (facilitated glucose transporter), member 3
Ssc.13948.1.S1_at	4.18	LOC100522745	starch-binding domain-containing protein 1-like	ENSSSCG00000008982
Ssc.14224.1.A1_at	4.18	LOC100156484	transcription factor MafF-like	ENSSSCG00000030165
Ssc.8154.1.A1_at	4.17	TRH	thyrotropin-releasing hormone
Ssc.23852.1.A1_at	4.16
Ssc.13576.1.S1_at	4.14	LOC100519335	intraflagellar transport protein 57 homolog	ENSSSCG00000011941
Ssc.2494.1.S1_at	4.12	LOC100523039	G-protein coupled receptor-associated sorting protein 1-like	ENSSSCG00000012519
Ssc.2688.1.S1_at	4.12	MICALL2	MICAL-like 2	ENSSSCG00000007557
Ssc.9016.1.A1_at	4.11	SOCS1	suppressor of cytokine signaling 1	ENSSSCG00000027855
Ssc.8072.2.A1_at	4.1	LOC100737374	latent-transforming growth factor beta-binding protein 1-like
Ssc.10776.1.A1_at	4.09
Ssc.10256.1.A1_at	4.09	PDE4B	phosphodiesterase 4B, cAMP-specific	ENSSSCG00000003805
Ssc.4891.1.A1_at	4.06	AGPAT9	1-acylglycerol-3-phosphate O-acyltransferase 9	ENSSSCG00000009233
Ssc.1864.1.A1_at	4.05	TNFRSF12A	tumor necrosis factor receptor superfamily, member 12A	ENSSSCG00000027130
Ssc.24205.1.S1_at	4.04	SMAD2; SMAD3		ENSSSCG00000004952
Ssc.6410.1.S1_at	4.03
Ssc.3189.1.A1_at	4.01	RCAN1	regulator of calcineurin 1	ENSSSCG00000012050
Ssc.4336.1.A1_at	4.01	SH3YL1	SH3 domain containing, Ysc84-like 1 (S. cerevisiae)
Ssc.4849.1.A1_at	4.01
Ssc.16499.1.S1_at	4	LOC100621009	scm-like with four MBT domains protein 2-like	ENSSSCG00000024480
Ssc.2966.3.S1_a_at	3.98	LOC100519262	dehydrogenase/reductase SDR family member 1-like	ENSSSCG00000001991
Ssc.6004.1.A1_at	3.97	ZNF395	zinc finger protein 395	ENSSSCG00000009676
Ssc.9461.1.A1_at	3.97
Ssc.6357.1.S1_at	3.95	LOC100156432; LOC100622767; LOC100736612	Potassium channel, subfamily K, member 1;	ENSSSCG00000010163
Ssc.1289.1.S1_at	3.93	HMGA1	high mobility group AT-hook 1	ENSSSCG00000001526
Ssc.26179.1.S1_at	3.92	LOC100512395	midnolin-like	ENSSSCG00000013432
Ssc.17537.1.S1_at	3.91	BHLHE41	basic helix-loop-helix family, member e41	ENSSSCG00000028552
Ssc.7540.1.A1_at	3.91
Ssc.2274.1.A1_at	3.9	EFNA1	ephrin-A1	ENSSSCG00000006530
Ssc.24284.1.S1_at	3.88	SLC35A3	solute carrier family 35 (UDP-N-acetylglucosamine (UDP-GlcNAc) transporter), member A3	ENSSSCG00000006871
Ssc.23294.1.S1_at	3.88
Ssc.1006.1.S1_at	3.87	PGM1	phosphoglucomutase 1	ENSSSCG00000003812
Ssc.14374.1.A1_at	3.87
Ssc.31016.1.A1_at	3.86	LRP8	low density lipoprotein receptor-related protein 8, apolipoprotein e receptor	ENSSSCG00000003848
Ssc.16663.1.S1_at	3.84	ITGA5	integrin, alpha 5 (fibronectin receptor, alpha polypeptide)	ENSSSCG00000000293
Ssc.21188.1.S1_at	3.84	CLDN6	claudin 6	ENSSSCG00000023743
Ssc.8072.1.A1_at	3.84	LOC100737374	latent-transforming growth factor beta-binding protein 1-like	ENSSSCG00000008510
Ssc.4808.1.S1_at	3.82	C18H7orf41	chromosome 7 open reading frame 41 ortholog
Ssc.4511.1.S1_at	3.79	LOC100514967	short-chain dehydrogenase/reductase 3-like	ENSSSCG00000003439
Ssc.21774.1.S1_at	3.79	BMP7	bone morphogenetic protein 7	ENSSSCG00000007501
Ssc.2179.1.S1_at	3.79
Ssc.17912.1.A1_s_at	3.79	LOC100521241	paired mesoderm homeobox protein 2-like	ENSSSCG00000005680
Ssc.17997.1.A1_at	3.79	KCNQ5	potassium voltage-gated channel, KQT-like subfamily, member 5	ENSSSCG00000004281
Ssc.28782.1.A1_at	3.78
Ssc.12842.1.S2_at	3.77	CAV1	caveolin 1, caveolae protein, 22kDa	ENSSSCG00000016634
Ssc.18578.3.S1_at	3.77	SMOX	spermine oxidase
Ssc.10351.1.A1_at	3.76	LOC100521017	urokinase plasminogen activator surface receptor-like	ENSSSCG00000003065
Ssc.5122.1.A1_at	3.76	LOC100621339	serine/threonine-protein kinase pim-2-like	ENSSSCG00000028964
Ssc.13276.1.A1_at	3.75	CHRDL1	chordin-like 1	ENSSSCG00000012576
Ssc.27881.1.S1_at	3.74	HAS3	hyaluronan synthase 3
Ssc.9720.1.A1_at	3.72	CYR61	cysteine-rich, angiogenic inducer, 61	ENSSSCG00000006940
Ssc.2131.1.S1_at	3.7	LOC100624475	transmembrane and TPR repeat-containing protein 1-like	ENSSSCG00000000539
Ssc.16443.1.S1_at	3.69	LOC100624868	BCL2/adenovirus E1B 19 kDa protein-interacting protein 3-like	ENSSSCG00000024388
Ssc.28514.1.S1_at	3.69	CSPG4	chondroitin sulfate proteoglycan 4	ENSSSCG00000001873
Ssc.1554.1.S1_at	3.68	ZNF395	zinc finger protein 395
Ssc.12622.2.A1_a_at	3.68	AUH	AU RNA binding protein/enoyl-CoA hydratase
Ssc.4643.1.A1_at	3.67	NR4A2	nuclear receptor subfamily 4, group A, member 2	ENSSSCG00000015871
Ssc.6432.1.A1_at	3.66
Ssc.18980.1.A1_at	3.65	S100A6	S100 calcium binding protein A6
Ssc.13672.1.A1_at	3.65	POU2F3	POU class 2 homeobox 3	ENSSSCG00000028237
Ssc.16055.1.S1_at	3.64	CD59	CD59 molecule, complement regulatory protein	ENSSSCG00000024791
Ssc.2337.1.S1_at	3.64
Ssc.29372.1.A1_at	3.64
Ssc.31132.1.A1_at	3.63	LOC100157000	chromosome 6 open reading frame 4	ENSSSCG00000004420
Ssc.18244.1.S1_at	3.63
Ssc.25214.2.S1_at	3.63	RPUSD3	RNA pseudouridylate synthase domain containing 3	ENSSSCG00000011555
Ssc.18303.3.S1_at	3.62	ZNF385D	zinc finger protein 385D	ENSSSCG00000011208
Ssc.30646.1.S1_at	3.62	PRDX4	peroxiredoxin 4	ENSSSCG00000012171
Ssc.1554.2.S1_at	3.62	ZNF395	zinc finger protein 395
Ssc.18578.1.S1_at	3.62	SMOX	spermine oxidase	ENSSSCG00000007140
Ssc.5615.1.S1_at	3.61	HK1	hexokinase 1	ENSSSCG00000010253
Ssc.25649.1.S1_at	3.61
Ssc.5712.1.S1_at	3.6	CYP51; LOC100739659	cytochrome P450, family 51, subfamily A, polypeptide 1; lanosterol 14-alpha demethylase-like	ENSSSCG00000015311
Ssc.10920.1.S1_a_at	3.6
Ssc.26543.1.S1_at	3.6	LOC100157078	hyaluronan and proteoglycan link protein 3-like	ENSSSCG00000030597
Ssc.6382.1.A1_at	3.59	LOC100515931	protein phosphatase 1 regulatory subunit 3B-like	ENSSSCG00000022797
Ssc.30086.1.A1_at	3.58
Ssc.11448.1.A1_at	3.57	GEMIN5	gem (nuclear organelle) associated protein 5	ENSSSCG00000017066
Ssc.16336.1.S1_at	3.55	ME1	malic enzyme 1, NADP(+)-dependent, cytosolic	ENSSSCG00000004454
Ssc.25214.1.S1_at	3.55	RPUSD3	RNA pseudouridylate synthase domain containing 3	ENSSSCG00000011555
Ssc.12622.1.A1_a_at	3.54	AUH	AU RNA binding protein/enoyl-CoA hydratase	ENSSSCG00000009591
Ssc.9555.1.A1_at	3.53
Ssc.10155.1.S1_at	3.51	KCTD9	potassium channel tetramerisation domain containing 9	ENSSSCG00000009652
Ssc.12996.1.A1_at	3.51	LOC100519166	uncharacterized LOC100519166
Ssc.16159.1.S1_at	3.5	SCD	stearoyl-CoA desaturase (delta-9-desaturase)	ENSSSCG00000010554
Ssc.13576.2.S1_at	3.49	LOC100519335	intraflagellar transport protein 57 homolog	ENSSSCG00000011941
Ssc.18578.2.S1_at	3.48	SMOX	spermine oxidase	ENSSSCG00000007140
Ssc.16603.1.A1_at	3.47	A2M	alpha-2-macroglobulin
Ssc.18435.1.A1_at	3.47	LOC100521303	transmembrane protein 139-like	ENSSSCG00000016465
Ssc.12193.1.S1_at	3.47	LOC100158143	receptor expression-enhancing protein 3-like
Ssc.28609.1.S1_at	3.46	LOC100627892	uncharacterized LOC100627892
Ssc.888.1.A1_at	3.45	LOC100738544	uncharacterized LOC100738544
Ssc.12131.1.A1_at	3.45	TGFB2		ENSSSCG00000010816
AFFX-Ss_Gapdh_M_at	3.44
Ssc.1527.1.A1_at	3.44
Ssc.7460.1.A1_at	3.41	IVNS1ABP	influenza virus NS1A binding protein	ENSSSCG00000015570
Ssc.838.1.S1_at	3.41
Ssc.5696.1.S1_at	3.41	PLEK2	pleckstrin 2	ENSSSCG00000002290
Ssc.15710.1.A1_at	3.41	SAMD4A	sterile alpha motif domain containing 4A	ENSSSCG00000023408
Ssc.19884.1.S1_at	3.39	SAV1	salvador homolog 1 (Drosophila)	ENSSSCG00000005021
Ssc.28077.1.A1_at	3.39	RADIL	Ras association and DIL domains
Ssc.16341.1.S1_at	3.37	PTGS1	prostaglandin-endoperoxide synthase 1 (prostaglandin G/H synthase and cyclooxygenase)	ENSSSCG00000005533
Ssc.2197.1.S1_at	3.37	LOC100522901	transmembrane protein 45A-like	ENSSSCG00000011965
Ssc.5854.1.S1_at	3.37	EGLN1	egl nine homolog 1 (C. elegans)	ENSSSCG00000010172
Ssc.268.1.S1_at	3.36	CYP24A1	cytochrome P450, family 24, subfamily A, polypeptide 1
Ssc.20310.1.S1_at	3.36	LOC100524618	alanine aminotransferase 1-like	ENSSSCG00000005900
Ssc.824.1.S1_at	3.35	IRF6	interferon regulatory factor 6	ENSSSCG00000015612
Ssc.30026.1.A1_at	3.35	ABCA5	ATP-binding cassette, sub-family A (ABC1), member 5
Ssc.29205.1.A1_at	3.35
Ssc.26039.1.S1_at	3.35	RORA	RAR-related orphan receptor A	ENSSSCG00000004576
Ssc.28782.3.S1_at	3.34
Ssc.5038.1.S1_at	3.31	LOC100738856	leucine-rich repeat-containing G-protein coupled receptor 4-like
Ssc.3055.2.S1_at	3.31	LOC100518046	3-oxo-5-alpha-steroid 4-dehydrogenase 1-like	ENSSSCG00000017103
Ssc.16589.1.S1_at	3.3	COL6A3	collagen, type VI, alpha 3
Ssc.31012.1.A1_at	3.3
Ssc.13284.1.A1_at	3.29	TIAM2	T-cell lymphoma invasion and metastasis 2	ENSSSCG00000004065
Ssc.10434.1.S1_at	3.28
Ssc.13466.1.A1_at	3.28	GBE1	glucan (1,4-alpha-), branching enzyme 1
Ssc.3836.1.S1_at	3.27	RHOJ	ras homolog family member J	ENSSSCG00000022804
Ssc.6249.1.S1_at	3.27	LOC100738601	OCIA domain-containing protein 1-like	ENSSSCG00000008828
Ssc.16985.1.S1_at	3.27	LOC100525765	interleukin-18-binding protein-like	ENSSSCG00000023796
Ssc.20396.1.S1_at	3.26
Ssc.4929.1.S1_at	3.26
Ssc.15800.1.S1_at	3.25	IGFBP5	insulin-like growth factor binding protein 5	ENSSSCG00000025924
Ssc.16336.1.S2_at	3.25	ME1	malic enzyme 1, NADP(+)-dependent, cytosolic	ENSSSCG00000004454
Ssc.24205.2.S1_at	3.24	SMAD2; SMAD3		ENSSSCG00000004952
Ssc.21113.2.S1_at	3.24
Ssc.4077.2.S1_at	3.24
Ssc.19486.1.S1_at	3.23	LOC100515615	uncharacterized LOC100515615
Ssc.15317.1.A1_at	3.23	LOC100526249	RING1 and YY1-binding protein-like	ENSSSCG00000025053
Ssc.28676.1.S1_at	3.23	LOC100624543	prolyl 4-hydroxylase subunit alpha-3-like	ENSSSCG00000014840
Ssc.15710.2.S1_at	3.22	SAMD4A	sterile alpha motif domain containing 4A	ENSSSCG00000023408
Ssc.6410.3.S1_at	3.21
Ssc.24415.1.A1_at	3.2	LOC100623583	tubulin beta-6 chain-like	ENSSSCG00000026022
Ssc.22454.1.S1_at	3.19
Ssc.2046.2.S1_at	3.18	LOC100622059	BTB/POZ domain-containing protein KCTD11-like	ENSSSCG00000028073
Ssc.18240.2.A1_at	3.16	MOAP1	modulator of apoptosis 1
Ssc.8385.1.A1_at	3.15	SQLE	squalene epoxidase	ENSSSCG00000005970
Ssc.2464.1.S1_at	3.15	STC1	stanniocalcin 1
Ssc.1585.1.A1_at	3.15	GPRASP2	G protein-coupled receptor associated sorting protein 2	ENSSSCG00000012521
Ssc.13346.1.A1_at	3.14
Ssc.6249.2.S1_at	3.14
Ssc.27027.1.S1_at	3.14
Ssc.18079.1.A1_at	3.14	LOC100620589	immediate early response gene 5-like protein-like
Ssc.21583.1.S1_at	3.13	SLC35E1	solute carrier family 35, member E1	ENSSSCG00000013861
Ssc.9275.1.A1_at	3.13	LOC100739745	hepatocyte growth factor receptor-like	ENSSSCG00000024351
Ssc.12068.1.A1_at	3.13	COL6A3	collagen, type VI, alpha 3	ENSSSCG00000027331
Ssc.16088.1.S1_at	3.12	HMGCR	3-hydroxy-3-methylglutaryl-CoA reductase	ENSSSCG00000014080
Ssc.12344.1.S1_at	3.12	RHOJ	ras homolog family member J
Ssc.4378.1.A1_at	3.12	FOXP4		ENSSSCG00000001619
Ssc.8541.1.A1_at	3.11	SSC.60130		ENSSSCG00000029966
Ssc.29485.1.A1_at	3.11	RBAK	RB-associated KRAB zinc finger
Ssc.21975.1.S1_at	3.1
Ssc.10237.1.S1_at	3.1	LOC100155338	heat shock 27kDa protein 8	ENSSSCG00000009844
Ssc.10530.1.A1_at	3.1
Ssc.18674.1.A1_at	3.09	LOC100512416	hepatocyte nuclear factor 3-gamma-like	ENSSSCG00000003092
Ssc.21290.1.S1_at	3.09	TSC22D2	TSC22 domain family, member 2	ENSSSCG00000011708
Ssc.22199.1.A1_at	3.09	FN1	fibronectin 1
Ssc.6156.1.A1_at	3.08
Ssc.28973.1.S1_at	3.08
Ssc.1600.1.A1_a_at	3.08
Ssc.2874.1.S1_at	3.08	LOC100738857; TGFBR1	TGF-beta receptor type-1-like; transforming growth factor, beta receptor 1	ENSSSCG00000005382
Ssc.3530.1.A1_at	3.08	PLOD1	procollagen-lysine, 2-oxoglutarate 5-dioxygenase 1	ENSSSCG00000003433
Ssc.11406.1.A1_a_at	3.07	LOC100626904	interleukin-1 receptor type 1-like	ENSSSCG00000008162
Ssc.23519.2.S1_at	3.07	PLOD1	procollagen-lysine, 2-oxoglutarate 5-dioxygenase 1	ENSSSCG00000003433
Ssc.22326.1.A1_at	3.07
Ssc.15927.1.A1_at	3.06	MMP3	matrix metallopeptidase 3 (stromelysin 1, progelatinase)
Ssc.22110.1.S1_at	3.06
Ssc.21842.2.S1_at	3.06	LOC100157017	probable 2-ketogluconate reductase-like	ENSSSCG00000005776
Ssc.14095.1.A1_at	3.05
Ssc.18874.1.S1_at	3.04
Ssc.11399.1.A1_at	3.04
Ssc.21712.1.A1_at	3.03
Ssc.21108.1.S1_at	3.02	C5	complement component 5	ENSSSCG00000005512
Ssc.22083.1.S1_at	3.02	NAMPT	nicotinamide phosphoribosyltransferase	ENSSSCG00000015435
Ssc.16450.1.S1_at	3.02	LOC100526249	RING1 and YY1-binding protein-like	ENSSSCG00000025053
Ssc.12712.1.A1_at	3.02	SESTD1	SEC14 and spectrin domains 1	ENSSSCG00000016005
Ssc.6507.3.S1_a_at	3.02	LOC100524583	uncharacterized LOC100524583
Ssc.7370.1.A1_at	3.02
Ssc.1187.1.S1_at	3.01	ALDOC	aldolase C, fructose-bisphosphate	ENSSSCG00000017759
Ssc.5987.1.A1_at	3.01	LOC100620673	rhophilin-2-like	ENSSSCG00000022312
Ssc.30125.1.A1_at	3.01	LOC100626448	uncharacterized LOC100626448
Ssc.18578.2.S1_a_at	3.01	SMOX	spermine oxidase	ENSSSCG00000007140
Ssc.23169.1.S1_at	3.01	PRR2	poliovirus receptor related 2	ENSSSCG00000003090
Ssc.26122.1.A1_at	3	INSIG2	insulin induced gene 2
Ssc.19873.1.S1_a_at	3
Ssc.12603.1.A1_at	3	PLXDC2	plexin domain containing 2
Ssc.26451.1.A1_at	3
Ssc.6507.1.S1_a_at	2.99	LOC100524583	uncharacterized LOC100524583
Ssc.26782.1.S1_at	2.99
Ssc.15492.1.S1_at	2.99
Ssc.24035.2.A1_at	2.99
Ssc.3494.1.A1_at	2.98	LOC100737511	uncharacterized LOC100737511
Ssc.3411.1.A1_at	2.97	LOC100623625; ZFP36	tristetraprolin-like; zinc finger protein 36, C3H type, homolog (mouse)	ENSSSCG00000010708; ENSSSCG00000028056
Ssc.2315.1.A1_at	2.97
Ssc.10131.1.A1_at	2.97	PDK4	pyruvate dehydrogenase kinase, isozyme 4	ENSSSCG00000015334
Ssc.16691.1.S1_at	2.96	LOC100625850	histone H2A.J-like
Ssc.29997.1.A1_at	2.96
Ssc.20476.1.S1_at	2.96
Ssc.13948.2.A1_a_at	2.95	LOC100522745	starch-binding domain-containing protein 1-like	ENSSSCG00000008982
Ssc.18186.1.S1_at	2.95	SLC26A11	solute carrier family 26, member 11	ENSSSCG00000021040; ENSSSCG00000023129
Ssc.5883.1.S1_at	2.95
Ssc.21113.1.A1_at	2.94
Ssc.26080.1.A1_at	2.94
Ssc.24937.1.S1_at	2.94
Ssc.24035.1.S1_at	2.94
Ssc.2966.2.S1_at	2.94	LOC100519262	dehydrogenase/reductase SDR family member 1-like	ENSSSCG00000001991
Ssc.26317.1.S1_at	2.93	A2M	alpha-2-macroglobulin	ENSSSCG00000000660
Ssc.1897.1.A1_at	2.93	ALG13		ENSSSCG00000012586
Ssc.834.1.S1_at	2.93	PLP2	proteolipid protein 2 (colonic epithelium-enriched)	ENSSSCG00000012294
Ssc.7245.1.A1_at	2.93	TMEM38B	transmembrane protein 38B	ENSSSCG00000005429
Ssc.19873.2.S1_at	2.93
Ssc.17328.1.A1_at	2.92	LOC100513944	uncharacterized LOC100513944
Ssc.18240.1.S1_at	2.92	MOAP1	modulator of apoptosis 1
Ssc.21842.1.S1_a_at	2.91	LOC100157017	probable 2-ketogluconate reductase-like	ENSSSCG00000005776
Ssc.30779.1.S1_at	2.91	CLDN10	claudin 10	ENSSSCG00000009500
Ssc.17299.1.A1_at	2.91	MTMR11	myotubularin related protein 11	ENSSSCG00000006664
Ssc.24304.2.A1_at	2.91	LOC100518875	pikachurin-like
Ssc.1121.1.S1_at	2.9	PDK4	pyruvate dehydrogenase kinase, isozyme 4	ENSSSCG00000015334
Ssc.6738.1.S1_at	2.9	LNX1	ligand of numb-protein X 1, E3 ubiquitin protein ligase	ENSSSCG00000008838
Ssc.25205.1.S1_at	2.9	LOC100513300	myelin protein zero-like protein 3-like	ENSSSCG00000015090
Ssc.10720.1.S1_at	2.9	ARMCX2	armadillo repeat containing, X-linked 2	ENSSSCG00000012510
Ssc.29311.1.A1_at	2.9
Ssc.17399.1.S1_at	2.89
Ssc.6229.1.S1_at	2.88	LOC100627613; PELI1	E3 ubiquitin-protein ligase pellino homolog 1-like; pellino E3 ubiquitin protein ligase 1	ENSSSCG00000028947
AFFX-Ssc-gapdh-M_s_at	2.85	GAPDH	glyceraldehyde-3-phosphate dehydrogenase
Ssc.9655.1.A1_at	2.85	LOC100518125	DNA-binding protein A-like	ENSSSCG00000000633
Ssc.16984.1.S1_at	2.85	P4HA2	prolyl 4-hydroxylase, alpha polypeptide II	ENSSSCG00000020915
Ssc.25207.1.A1_at	2.85
Ssc.4899.1.S1_at	2.85	LOC100153130	sushi-repeat protein	ENSSSCG00000012482
Ssc.23505.1.S1_at	2.84	MAOA	monoamine oxidase A	ENSSSCG00000012257
Ssc.10410.1.A1_at	2.84	BHLHB9	basic helix-loop-helix domain containing, class B, 9	ENSSSCG00000012520
Ssc.12273.1.A1_at	2.84	LOC100514231	glutathione S-transferase Mu 3-like	ENSSSCG00000006821
Ssc.19883.1.S1_at	2.84	COL15A1	collagen, type XV, alpha 1	ENSSSCG00000005381
Ssc.4948.1.S1_at	2.84	LOC100523328	ubiquitin-conjugating enzyme E2 R2-like
Ssc.19873.1.S1_at	2.83
Ssc.13992.1.A1_at	2.83
Ssc.28616.1.S1_at	2.83	LOC100738457	F-box/LRR-repeat protein 21-like
Ssc.28676.2.S1_at	2.83	LOC100624543	prolyl 4-hydroxylase subunit alpha-3-like	ENSSSCG00000014840
Ssc.25070.1.A1_at	2.83
Ssc.26274.1.S1_at	2.82
Ssc.3430.1.A1_at	2.81	TNKS1BP1	tankyrase 1 binding protein 1, 182kDa	ENSSSCG00000028527
Ssc.9695.2.S1_at	2.81
Ssc.22623.2.S1_at	2.81	PEG3	paternally expressed 3
Ssc.23791.1.S1_at	2.8	ARNT	aryl hydrocarbon receptor nuclear translocator	ENSSSCG00000006646
Ssc.2159.1.S1_at	2.8	LOC100511364	putative transcription factor Ovo-like 1-like	ENSSSCG00000027361
Ssc.24997.2.A1_at	2.8	LSAMP	limbic system-associated membrane protein	ENSSSCG00000027941
Ssc.7907.1.A1_at	2.79	ST6GAL1	ST6 beta-galactosamide alpha-2,6-sialyltranferase 1	ENSSSCG00000025770
Ssc.10860.1.S1_at	2.79
Ssc.7938.1.A1_at	2.79
Ssc.7233.1.A1_at	2.79
Ssc.26888.1.A1_at	2.79	LOC100512980; LOC100523329	ATP-dependent RNA helicase DDX25-like	ENSSSCG00000011098; ENSSSCG00000015223
Ssc.26437.1.A1_at	2.78	LOC100521688	uncharacterized LOC100521688
Ssc.23963.1.S1_at	2.78	RGC32	response gene to complement 32 protein	ENSSSCG00000009434
Ssc.4870.1.S1_at	2.78	USP53	ubiquitin specific peptidase 53	ENSSSCG00000023174
Ssc.28515.1.S1_at	2.78	LOC100520041	ubiquitin carboxyl-terminal hydrolase 2-like	ENSSSCG00000015120
Ssc.3581.1.S1_at	2.78	DNPEP	aspartyl aminopeptidase	ENSSSCG00000016220
Ssc.3705.1.A1_at	2.77	CHST10	carbohydrate sulfotransferase 10	ENSSSCG00000008175
Ssc.18314.1.S1_at	2.77	LOC100152988	3-ketodihydrosphingosine reductase-like	ENSSSCG00000025744
Ssc.22530.1.S1_at	2.77
Ssc.30856.1.A1_s_at	2.77	KDM3A	lysine (K)-specific demethylase 3A	ENSSSCG00000008221
Ssc.4426.2.S1_at	2.77	LOC100152303	Acetyl-Coenzyme A acetyltransferase 2	ENSSSCG00000004049
Ssc.1567.3.A1_at	2.77	LOC100157027	protein RRP5 homolog	ENSSSCG00000010599
Ssc.6354.1.A1_at	2.76	TGIF1	TGFB-induced factor homeobox 1	ENSSSCG00000024174
Ssc.7637.1.A1_at	2.76
Ssc.7283.1.A1_at	2.76
Ssc.25858.1.S1_at	2.75	LOC100738902	interleukin-17D-like	ENSSSCG00000025308
Ssc.11489.1.A1_at	2.75
Ssc.4565.1.A1_at	2.74
Ssc.16345.1.S1_at	2.73	MFGE8	milk fat globule-EGF factor 8 protein	ENSSSCG00000001834
Ssc.3796.1.S1_at	2.73
Ssc.15276.1.S1_at	2.73	C14H10orf116; LOC100517243	chromosome 10 open reading frame 116 ortholog; adipose most abundant gene transcript 2 protein-like	ENSSSCG00000026923; ENSSSCG00000029058
Ssc.6014.1.S1_at	2.73	RORC	RAR-related orphan receptor C	ENSSSCG00000026427
Ssc.20199.2.S1_at	2.73	HIVEP2	human immunodeficiency virus type I enhancer binding protein 2	ENSSSCG00000004138
Ssc.26269.1.S1_at	2.72
Ssc.28535.1.S1_at	2.72	PTPN2	protein tyrosine phosphatase, non-receptor type 2
Ssc.3298.1.A1_at	2.72
Ssc.6260.2.S1_at	2.72
AFFX-SSC-5SrRNA_at	2.71
Ssc.22436.1.S1_at	2.71
Ssc.29417.1.A1_at	2.71
Ssc.22205.1.A1_at	2.71
Ssc.170.1.S1_at	2.7	ARG1; LOC100628107	arginase, liver; arginase-1-like	ENSSSCG00000004195; ENSSSCG00000023773
Ssc.15674.1.A1_at	2.7	LOC100515919	cathepsin L1-like	ENSSSCG00000010948
Ssc.4415.1.S1_at	2.7	LOC100620614	arachidonate 12-lipoxygenase, 12S-type-like	ENSSSCG00000017930
Ssc.22068.1.S1_at	2.7	LOC100524723	cation transport regulator-like protein 1-like	ENSSSCG00000004754
Ssc.2881.1.S1_at	2.7	LOC100524091	tRNA pseudouridine synthase-like 1-like
Ssc.17942.1.A1_at	2.7
Ssc.27912.1.S1_at	2.7	ZNF608	zinc finger protein 608
Ssc.4426.1.S1_at	2.7	LOC100152303	Acetyl-Coenzyme A acetyltransferase 2	ENSSSCG00000004049
Ssc.26291.1.S1_at	2.7	LOC100153156	protein FAM65C-like	ENSSSCG00000007470
Ssc.24758.1.A1_at	2.7
Ssc.27051.1.A1_at	2.7
Ssc.15672.1.S1_at	2.69	LOC100516558	ras-related protein R-Ras-like	ENSSSCG00000003183
Ssc.6058.1.S1_at	2.69	DUSP1	dual specificity phosphatase 1	ENSSSCG00000016991
Ssc.2971.1.S1_at	2.69
Ssc.12081.1.A1_at	2.69	P4HA2	prolyl 4-hydroxylase, alpha polypeptide II	ENSSSCG00000020915
Ssc.20292.3.S1_at	2.69	LOC100516900	occludin/ELL domain-containing protein 1-like
Ssc.7408.1.A1_at	2.69
Ssc.25984.1.S1_at	2.69
AFFX-Ssc-gapdh-3_s_at	2.68	GAPDH	glyceraldehyde-3-phosphate dehydrogenase
Ssc.17091.1.A1_at	2.68	LOC100518088	uncharacterized LOC100518088
Ssc.10981.2.A1_at	2.68	LOC100624933	28S ribosomal protein S33, mitochondrial-like
Ssc.20292.1.S1_a_at	2.68	LOC100516900; LOC100621093	occludin/ELL domain-containing protein 1-like	ENSSSCG00000013874; ENSSSCG00000022625
Ssc.19253.2.A1_at	2.68
Ssc.14942.1.S1_s_at	2.67	GAPDH	glyceraldehyde-3-phosphate dehydrogenase
Ssc.11072.1.S1_at	2.67	ATF4	activating transcription factor 4 (tax-responsive enhancer element B67)	ENSSSCG00000000084
Ssc.8909.1.A1_at	2.67
Ssc.5465.1.S1_at	2.67
Ssc.13817.1.A1_at	2.66	LOC100525492; VDAC1P5	voltage-dependent anion-selective channel protein 3-like; voltage-dependent anion channel 1 pseudogene 5	ENSSSCG00000007025; ENSSSCG00000007026
Ssc.30063.1.A1_at	2.66	LOC100739592	uncharacterized LOC100739592
Ssc.27735.1.S1_at	2.66	LOC100525154	netrin receptor UNC5A-like
Ssc.19553.1.A1_at	2.65	TACC2	transforming, acidic coiled-coil containing protein 2	ENSSSCG00000028063
Ssc.26140.1.S1_at	2.65	GALNT10	UDP-N-acetyl-alpha-D-galactosamine:polypeptide N-acetylgalactosaminyltransferase 10 (GalNAc-T10)	ENSSSCG00000017072
Ssc.6930.1.A1_at	2.65	LOC100621650	protein furry homolog	ENSSSCG00000024888
Ssc.13752.1.S1_at	2.65	LOC100514498; LOC100623707	phosphatidylinositol 3-kinase regulatory subunit alpha-like	ENSSSCG00000016958; ENSSSCG00000021964
Ssc.12083.2.S1_at	2.65	SLC41A1	solute carrier family 41, member 1	ENSSSCG00000020783
Ssc.1666.1.A1_at	2.64
Ssc.1176.1.A1_at	2.64
Ssc.5080.1.A1_at	2.63	GRAMD3	GRAM domain containing 3	ENSSSCG00000022402
Ssc.5264.1.A1_at	2.62	LOC100620996; UGP2	UTP--glucose-1-phosphate uridylyltransferase-like; UDP-glucose pyrophosphorylase 2	ENSSSCG00000008368
Ssc.17289.1.A1_at	2.62	KLF10; LOC100736716	Kruppel-like factor 10; Krueppel-like factor 10-like	ENSSSCG00000027480; ENSSSCG00000027819
Ssc.5576.1.A1_at	2.62	EHD2	EH-domain containing 2	ENSSSCG00000023371
Ssc.13458.1.A1_at	2.62
Ssc.8956.2.A1_at	2.62
Ssc.19216.2.A1_at	2.62
Ssc.8323.1.A1_at	2.62
Ssc.13250.1.A1_at	2.61	LOC100622758	FCH and double SH3 domains protein 2-like
Ssc.10601.1.A1_at	2.61
Ssc.6256.1.A1_at	2.61	IL4R	interleukin 4 receptor	ENSSSCG00000007817
Ssc.27557.1.S1_at	2.61	LOC100516232	uncharacterized LOC100516232
Ssc.8209.1.A1_at	2.61
Ssc.3303.1.S1_at	2.6	COL6A2	collagen, type VI, alpha 2
Ssc.5159.3.A1_a_at	2.6	MEG3	maternally expressed 3
Ssc.29019.1.S1_at	2.6	LOC100624442	parafibromin-like
Ssc.3055.1.S1_at	2.6	LOC100518046	3-oxo-5-alpha-steroid 4-dehydrogenase 1-like	ENSSSCG00000017103
Ssc.21330.1.S1_at	2.6
Ssc.30625.1.S1_at	2.6
Ssc.19347.1.S1_at	2.6	LOC100517301	dTDP-D-glucose 4,6-dehydratase-like	ENSSSCG00000009491
Ssc.24015.1.S1_at	2.6
Ssc.20879.1.S1_at	2.6	MYBPH	myosin binding protein H
Ssc.30072.1.A1_at	2.6	GRK5	G protein-coupled receptor kinase 5	ENSSSCG00000010683
Ssc.15240.3.A1_at	2.6
Ssc.862.1.S1_at	2.59
Ssc.24386.1.S1_a_at	2.59	LOC100620791	thyroid receptor-interacting protein 6-like
Ssc.20419.1.S1_at	2.59	SLC25A27	solute carrier family 25, member 27
Ssc.9666.1.S1_at	2.59	BTG3	BTG family, member 3	ENSSSCG00000012014
Ssc.29453.1.A1_at	2.59	LOC100516259	thyroid adenoma-associated protein homolog
Ssc.11197.1.S1_at	2.58	HSP27; LOC100624812	heat shock 27kDa protein 1; heat shock protein beta-1-like	ENSSSCG00000024482; ENSSSCG00000028568
Ssc.7432.1.S1_at	2.58	LOC100622200; LOC100624810	TIM21-like protein, mitochondrial-like	ENSSSCG00000004872; ENSSSCG00000029527
Ssc.29031.1.A1_at	2.58
Ssc.16986.1.S1_at	2.58	CD109	CD109 molecule	ENSSSCG00000004485
Ssc.30243.1.A1_at	2.58
Ssc.19347.2.A1_at	2.58	LOC100517301	dTDP-D-glucose 4,6-dehydratase-like	ENSSSCG00000009491
Ssc.12870.1.A1_at	2.58
Ssc.9819.1.S1_at	2.57	PGRMC1	progesterone receptor membrane component 1	ENSSSCG00000012625
Ssc.4307.1.A1_at	2.57	PGM3	phosphoglucomutase 3	ENSSSCG00000004456
Ssc.16605.1.S1_at	2.57	DDIT3	DNA-damage-inducible transcript 3	ENSSSCG00000022482
Ssc.6305.1.S1_at	2.57	KHDRBS3	KH domain containing, RNA binding, signal transduction associated 3	ENSSSCG00000005941
Ssc.23808.2.S1_a_at	2.57
Ssc.24595.1.S1_at	2.57	LOC100516268	protein Wnt-5b-like	ENSSSCG00000000759
Ssc.9902.1.A1_at	2.57	ACVR1	activin A receptor, type I
Ssc.12010.1.A1_at	2.57	ZRSR2	zinc finger (CCCH type), RNA-binding motif and serine/arginine rich 2	ENSSSCG00000030283
Ssc.16342.1.A1_at	2.56	PN-1	nexin-1	ENSSSCG00000016233
Ssc.15703.1.S1_at	2.56	RELA	v-rel reticuloendotheliosis viral oncogene homolog A (avian)	ENSSSCG00000012981
Ssc.18222.1.S1_at	2.56
Ssc.9142.1.A1_at	2.56	LOC100512142	integrin alpha-1-like	ENSSSCG00000016885
Ssc.21926.1.S1_at	2.56	LDLR	low density lipoprotein receptor
Ssc.24173.1.S1_at	2.56	LOC100739731	protein shisa-2 homolog	ENSSSCG00000030113
Ssc.16989.1.A1_at	2.56	CAV1	caveolin 1, caveolae protein, 22kDa	ENSSSCG00000016634
Ssc.28782.2.S1_at	2.56
Ssc.24888.1.S1_at	2.56
Ssc.5136.2.S1_a_at	2.56	LOC100623555	intraflagellar transport protein 20 homolog	ENSSSCG00000023719
Ssc.27978.1.A1_at	2.56	RMND5A	required for meiotic nuclear division 5 homolog A (S. cerevisiae)	ENSSSCG00000008216
Ssc.3547.1.S1_at	2.55	LOC100515628	serine protease HTRA1-like	ENSSSCG00000010703
Ssc.25155.1.S1_at	2.55
Ssc.1271.2.A1_at	2.55	DESI2	desumoylating isopeptidase 2	ENSSSCG00000010876
Ssc.21327.1.S1_at	2.54	ST3GAL3	ST3 beta-galactoside alpha-2,3-sialyltransferase 3
Ssc.13637.1.A1_at	2.54
Ssc.26230.1.S1_at	2.54
Ssc.25575.1.S1_at	2.54	LOC100739554; RRAGD	ras-related GTP-binding protein D-like; Ras-related GTP binding D	ENSSSCG00000004318
Ssc.9069.2.S1_at	2.54
Ssc.3128.2.S1_at	2.54	PXDN	peroxidasin homolog (Drosophila)	ENSSSCG00000029570
Ssc.23869.1.A1_at	2.54	LOC100155436	epiphycan-like
Ssc.1417.1.A1_at	2.53	LRP8	low density lipoprotein receptor-related protein 8, apolipoprotein e receptor	ENSSSCG00000003848
Ssc.22195.1.S1_at	2.53
Ssc.9196.1.S1_at	2.53	LOC100516361	UPF0458 protein C7orf42-like	ENSSSCG00000007736
Ssc.25793.1.A1_at	2.53	LOC100522779	DNA repair protein complementing XP-A cells-like	ENSSSCG00000005368
Ssc.16645.1.S1_at	2.53	LOC100515251	neuroblast differentiation-associated protein AHNAK-like
Ssc.11278.3.S1_at	2.53	LOC100620429; LOC100620765	zinc finger protein 2-like	ENSSSCG00000008116; ENSSSCG00000008117
Ssc.9489.2.A1_at	2.53	ALG13	asparagine-linked glycosylation 13 homolog (S. cerevisiae)	ENSSSCG00000012586
Ssc.25174.1.A1_at	2.52
Ssc.10921.1.S1_at	2.52	TMEM39A	transmembrane protein 39A	ENSSSCG00000011901
Ssc.22235.1.A1_at	2.52	COPS2	COP9 constitutive photomorphogenic homolog subunit 2 (Arabidopsis)
AFFX-Ss_Gapdh_3_at	2.51
Ssc.5382.1.A1_at	2.51
Ssc.27693.1.A1_a_at	2.51	ADCY8	adenylate cyclase 8 (brain)	ENSSSCG00000008578
Ssc.24997.1.S1_at	2.51	LSAMP	limbic system-associated membrane protein
AFFX-Ssc-gapdh-5_at	2.5	GAPDH	glyceraldehyde-3-phosphate dehydrogenase
Ssc.23660.1.S1_at	2.5	SLA-7	MHC class I antigen 7	ENSSSCG00000024161
Ssc.13649.1.S1_at	2.5	BAG3	BCL2-associated athanogene 3	ENSSSCG00000010686
Ssc.27465.1.S1_at	2.5
Ssc.12488.1.A1_at	2.5	LOC100523495	nucleolar protein 3-like	ENSSSCG00000022457
Ssc.9661.1.S1_at	2.5	TIMP-3	tissue inhibitor of metalloproteinase-3
Ssc.22247.1.A1_at	2.5	SAV1	salvador homolog 1 (Drosophila)	ENSSSCG00000005021
Ssc.15247.1.S1_at	2.5
Ssc.5977.1.A1_at	2.49
Ssc.5137.1.S1_at	2.49	GFAP	glial fibrillary acidic protein	ENSSSCG00000017343
Ssc.6154.1.S1_a_at	2.49	LOC100622481	uncharacterized LOC100622481
Ssc.10110.1.A1_at	2.49
Ssc.11284.1.A1_at	2.49	LOC100623926	transmembrane gamma-carboxyglutamic acid protein 1-like	ENSSSCG00000027777
Ssc.28107.1.S1_at	2.49	FRMD8	FERM domain containing 8	ENSSSCG00000012992
Ssc.13950.1.S1_at	2.49	PDLIM5	PDZ and LIM domain 5
Ssc.17355.1.A1_at	2.49	LOC100737496	phosphatidylinositol 4-kinase type 2-beta-like	ENSSSCG00000027340
Ssc.24380.1.S1_at	2.49	LOC100513099	uncharacterized LOC100513099
Ssc.5082.1.A1_at	2.48	LOC100521185	AN1-type zinc finger protein 2A-like	ENSSSCG00000007554
Ssc.6154.1.S1_at	2.48
Ssc.9170.1.A1_at	2.48	LOC100737243	serine/threonine-protein kinase D1-like
Ssc.30592.1.S1_at	2.48	LOC100623062; PPP3CC	serine/threonine-protein phosphatase 2B catalytic subunit gamma isoform-like; protein phosphatase 3, catalytic subunit, gamma isozyme	ENSSSCG00000009624; ENSSSCG00000024274
Ssc.11278.2.A1_at	2.48
Ssc.4329.1.S1_at	2.48	LOC100526002	solute carrier family 35 member F2-like	ENSSSCG00000015001
Ssc.18222.2.S1_at	2.48
Ssc.11501.1.A1_at	2.48
Ssc.6714.1.A1_at	2.47	LOC100625049; LOC100739304	isopentenyl-diphosphate Delta-isomerase 1-like	ENSSSCG00000029066
Ssc.18680.1.A1_at	2.47	LOC100511159	protein FAM165B-like	ENSSSCG00000012046
Ssc.23943.1.S1_at	2.47
Ssc.9617.1.A1_at	2.47	PLAGL1	pleiomorphic adenoma gene-like 1	ENSSSCG00000004127
Ssc.28517.1.S1_at	2.46	DUSP10	dual specificity phosphatase 10	ENSSSCG00000010831
Ssc.12842.1.S1_at	2.45	CAV1	caveolin 1, caveolae protein, 22kDa	ENSSSCG00000016634
Ssc.21144.1.S1_at	2.45
Ssc.11945.1.A1_at	2.45	SGCD	sarcoglycan, delta (35kDa dystrophin-associated glycoprotein)	ENSSSCG00000017063
Ssc.26781.1.A1_at	2.45	ATG9B	autophagy related 9B
Ssc.25059.1.A1_at	2.45
Ssc.19976.1.S1_at	2.45	LOC100738968	beta-nerve growth factor-like	ENSSSCG00000006747; ENSSSCG00000021816
Ssc.24473.1.A1_at	2.45	PLOD1	procollagen-lysine, 2-oxoglutarate 5-dioxygenase 1	ENSSSCG00000003433
Ssc.14503.1.S1_at	2.44	APOA4	apolipoprotein A-IV	ENSSSCG00000015068
Ssc.8774.1.S1_at	2.44	MSMO1	methylsterol monooxygenase 1	ENSSSCG00000008857
Ssc.15876.1.S1_at	2.44	TUFT1	tuftelin 1	ENSSSCG00000006620
Ssc.12005.1.A1_at	2.44	DDX39B	DEAD (Asp-Glu-Ala-Asp) box polypeptide 39B
Ssc.26113.2.S1_at	2.44	LOC100625174	protein FAM134B-like	ENSSSCG00000016792
Ssc.16849.2.S1_at	2.44
Ssc.28645.1.A1_at	2.44	SLC7A1	solute carrier family 7 (cationic amino acid transporter, y+ system), member 1
Ssc.10189.1.A1_a_at	2.44	LOC100519197	uncharacterized LOC100519197
Ssc.5895.1.A2_at	2.43	COL6A1	collagen, type VI, alpha 1
Ssc.4815.1.A1_at	2.43
Ssc.17108.1.S1_at	2.42	LOC414413	puromycin sensitive aminopeptidase	ENSSSCG00000017513
Ssc.5794.1.S1_at	2.42	LOC100523140	SS18-like protein 2-like	ENSSSCG00000027711
Ssc.9385.1.S1_at	2.42
Ssc.26282.1.S1_a_at	2.42
Ssc.26813.1.S1_at	2.42
Ssc.3386.1.A1_at	2.42	EGFL8; PPT2	EGF-like-domain, multiple 8; palmitoyl-protein thioesterase 2	ENSSSCG00000001433; ENSSSCG00000001434
Ssc.9212.1.A1_at	2.42	LOC100521312	switch-associated protein 70-like	ENSSSCG00000013410
Ssc.13262.1.S1_at	2.41	EIF4EBP1	eukaryotic translation initiation factor 4E binding protein 1	ENSSSCG00000022301
Ssc.17595.1.S1_at	2.41
Ssc.12176.3.S1_at	2.41
Ssc.20344.1.S1_at	2.41	LOC100521149	WW domain-binding protein 2-like	ENSSSCG00000021672
Ssc.14269.1.A1_at	2.41	TSHZ2	teashirt zinc finger homeobox 2	ENSSSCG00000007482
Ssc.19575.1.S1_at	2.4	LOC100621416	dapper homolog 1-like
Ssc.20584.2.S1_a_at	2.4	TNNI2	troponin I type 2 (skeletal, fast)
Ssc.9834.1.A1_at	2.4
Ssc.28763.1.A1_at	2.4	SRSF12	serine/arginine-rich splicing factor 12	ENSSSCG00000004313
Ssc.9426.1.A1_at	2.4
Ssc.19163.1.S1_at	2.4	MXI1	MAX interactor 1	ENSSSCG00000022128
Ssc.295.1.A1_at	2.39	GLS	glutaminase	ENSSSCG00000016056
Ssc.912.1.S1_at	2.39	LOC100620823	protein yippee-like 5-like	ENSSSCG00000008529
Ssc.29946.1.A1_at	2.39
Ssc.4543.1.S1_at	2.39	FAP	fibroblast activation protein, alpha	ENSSSCG00000015896
Ssc.11281.1.A1_at	2.39	PENK	proenkephalin
Ssc.9902.2.S1_at	2.39	ACVR1	activin A receptor, type I
Ssc.17610.2.A1_at	2.39
Ssc.7756.1.A1_at	2.38	MATN2	matrilin 2
Ssc.15304.1.S1_at	2.38	LOC100517478	putative hydroxypyruvate isomerase-like	ENSSSCG00000003940
Ssc.19982.1.S1_at	2.38	CCDC47	coiled-coil domain containing 47	ENSSSCG00000028698
Ssc.6192.1.A1_at	2.38	MEG3	maternally expressed 3
Ssc.27215.1.S1_a_at	2.38	LOC100623790	ALS2 C-terminal-like protein-like
Ssc.1689.1.S1_at	2.38	ITPKC	inositol-trisphosphate 3-kinase C	ENSSSCG00000003000
Ssc.30862.1.S1_a_at	2.38	LOC100521593	dnaJ homolog subfamily B member 9-like	ENSSSCG00000016653
Ssc.21460.1.A1_at	2.38	LOC100152373	protein CREG1-like	ENSSSCG00000006308
Ssc.23126.1.S1_at	2.38	LOC100521600	uncharacterized LOC100521600
Ssc.16110.1.A1_at	2.37	PIAP	inhibitor of apoptosis-like	ENSSSCG00000023589
Ssc.8950.1.A1_at	2.37
Ssc.23961.1.S1_at	2.37	LOC100738159	protein lunapark-like	ENSSSCG00000024465
Ssc.19067.1.A1_at	2.37
Ssc.12756.1.A1_at	2.37	LOC100512869	rhomboid domain-containing protein 1-like
Ssc.26508.1.S1_at	2.37	LOC100520244; MYL6B	myosin light chain 6B-like; myosin, light chain 6B, alkali, smooth muscle and non-muscle	ENSSSCG00000023287; ENSSSCG00000028808
Ssc.23820.1.A1_a_at	2.37	MEIS2	Meis homeobox 2	ENSSSCG00000022680
Ssc.17595.2.S1_at	2.37
Ssc.15443.1.S1_at	2.37	LOC100623993	protein strawberry notch homolog 2-like	ENSSSCG00000030042
Ssc.10860.2.S1_at	2.37
Ssc.21111.1.S1_at	2.36
Ssc.15803.1.S1_at	2.36
Ssc.17121.1.S1_at	2.36	LOC100516456	twist-related protein 1-like
Ssc.5308.1.S1_at	2.36	LOC100154350	putative I kappa B protein	ENSSSCG00000001402
Ssc.19358.1.S1_at	2.36	ZDHHC9	zinc finger, DHHC-type containing 9	ENSSSCG00000012653
Ssc.9553.1.A1_s_at	2.36
Ssc.13633.1.A1_at	2.35	LOC100517018	activating signal cointegrator 1 complex subunit 3-like	ENSSSCG00000004358
Ssc.23519.1.S1_at	2.35	PLOD1	procollagen-lysine, 2-oxoglutarate 5-dioxygenase 1	ENSSSCG00000003433
Ssc.21543.1.S1_at	2.35
Ssc.23342.1.S1_at	2.35	LOC100518548	rhotekin-like	ENSSSCG00000008281
Ssc.18330.2.A1_at	2.35
Ssc.22477.1.S1_at	2.35	SIX4	SIX homeobox 4
Ssc.25836.1.S1_at	2.35
Ssc.2616.1.A1_at	2.34
Ssc.12565.1.A1_at	2.34	LOC100518784	branched-chain-amino-acid aminotransferase, cytosolic-like
Ssc.22588.1.S1_at	2.34	GABARAPL1; LOC100518837	GABA(A) receptor-associated protein like 1; gamma-aminobutyric acid receptor-associated protein-like 1-like	ENSSSCG00000000645
Ssc.1034.1.A1_at	2.34	TIPARP	TCDD-inducible poly(ADP-ribose) polymerase
Ssc.11798.1.A1_at	2.34	GNB1L	guanine nucleotide binding protein (G protein), beta polypeptide 1-like	ENSSSCG00000010130
Ssc.30644.1.S1_at	2.34	PKN3	protein kinase N3	ENSSSCG00000005657
Ssc.25888.1.A1_at	2.34
Ssc.30862.1.S1_at	2.34	LOC100521593	dnaJ homolog subfamily B member 9-like	ENSSSCG00000016653
Ssc.19518.2.S1_at	2.34	PLCD1	phospholipase C, delta 1	ENSSSCG00000027550
Ssc.17999.1.S1_at	2.34	LOC100521302	uncharacterized LOC100521302	ENSSSCG00000004094
Ssc.13048.1.A1_at	2.34
Ssc.17815.1.S1_at	2.33	LGALS3	lectin, galactoside-binding, soluble, 3	ENSSSCG00000005055
Ssc.21214.1.A1_at	2.33	MVP	major vault protein	ENSSSCG00000027946
Ssc.12209.1.A1_at	2.33
Ssc.19524.1.S1_at	2.33	GALNT10	UDP-N-acetyl-alpha-D-galactosamine:polypeptide N-acetylgalactosaminyltransferase 10 (GalNAc-T10)	ENSSSCG00000017072
Ssc.15132.2.S1_at	2.33
Ssc.12117.2.A1_at	2.33
Ssc.13780.3.S1_at	2.32	SLA-6	MHC class I antigen 6	ENSSSCG00000001398
Ssc.1276.1.S1_at	2.32	ID1; LOC100622963	inhibitor of DNA binding 1, dominant negative helix-loop-helix protein; uncharacterized LOC100622963	ENSSSCG00000007227
Ssc.3895.1.A1_at	2.32	CD46	CD46 molecule, complement regulatory protein
Ssc.12680.1.A1_at	2.32	LRIG1	leucine-rich repeats and immunoglobulin-like domains 1	ENSSSCG00000011499
Ssc.6157.1.A1_at	2.32	LOC100513211	zinc finger protein 521-like	ENSSSCG00000021683
Ssc.15240.2.S1_at	2.32	LOC100627742	relA-associated inhibitor-like	ENSSSCG00000028391
Ssc.13394.1.A1_at	2.32
Ssc.22246.1.A1_at	2.32
Ssc.17442.1.S1_at	2.32	MIR29C	microRNA mir-29c	ENSSSCG00000019663
Ssc.8524.1.A1_at	2.31	LOC100524339	cooperator of PRMT5-like	ENSSSCG00000017746
Ssc.12745.1.A1_at	2.31
Ssc.30506.1.A1_at	2.31	LOC100622769	mitogen-activated protein kinase kinase kinase 5-like
Ssc.19046.1.A1_at	2.31
Ssc.27171.1.S1_at	2.31	DLL4	delta-like 4 (Drosophila)	ENSSSCG00000004755
Ssc.9425.1.A1_at	2.31	PARP6		ENSSSCG00000001929
Ssc.4881.1.S1_at	2.31
Ssc.27786.1.S1_at	2.31
Ssc.6560.3.S1_at	2.31
Ssc.5613.1.A1_at	2.31	LOC100521067	neuron navigator 2-like	ENSSSCG00000013351
Ssc.28680.1.S1_at	2.31	PTK7	PTK7 protein tyrosine kinase 7	ENSSSCG00000001660
Ssc.28041.1.A1_at	2.31	NPM2	nucleophosmin/nucleoplasmin 2	ENSSSCG00000009610
Ssc.54.1.A1_at	2.3	CD9	CD9 molecule	ENSSSCG00000022230
Ssc.390.1.A1_at	2.3	HIF1A	hypoxia inducible factor 1, alpha subunit (basic helix-loop-helix transcription factor)
Ssc.772.1.S1_at	2.3	LOC100521547	calcium-regulated heat stable protein 1-like	ENSSSCG00000026710
Ssc.6560.1.S1_at	2.3	LOC100523962	ADP-ribosylation factor GTPase-activating protein 3-like	ENSSSCG00000000037
Ssc.5734.1.A1_at	2.3
Ssc.1692.1.A1_at	2.3	LOC100513740	protein FAM151A-like
Ssc.6908.1.A1_at	2.3	LOC100521475	IQ calmodulin-binding motif-containing protein 1-like
Ssc.13411.2.A1_at	2.3	LOC100154712	suppressor of Ty 3 homolog
Ssc.26487.1.A1_at	2.3
Ssc.92.1.S1_at	2.29	TGFB2	transforming growth factor, beta 2	ENSSSCG00000010816
Ssc.19032.1.A1_at	2.29	ZC3H7A	zinc finger CCCH-type containing 7A	ENSSSCG00000007895
Ssc.14386.1.A1_at	2.29	LOC100523979	cyclin-G2-like	ENSSSCG00000008988
Ssc.21773.1.A1_at	2.29
Ssc.15240.1.S1_at	2.29
Ssc.6968.1.A1_at	2.29
Ssc.18314.2.A1_at	2.29	LOC100152988	3-ketodihydrosphingosine reductase-like	ENSSSCG00000025744
Ssc.658.1.S1_at	2.28	IL8; LOC100620730	interleukin 8; interleukin-8-like	ENSSSCG00000008953
Ssc.2729.1.S1_at	2.28	LOC100521935	vesicle transport protein SEC20-like	ENSSSCG00000016985
Ssc.20685.1.S1_at	2.28
Ssc.19373.1.A1_at	2.28
Ssc.22965.1.S1_at	2.28
Ssc.19046.2.S1_at	2.28
Ssc.1256.1.A1_at	2.28
Ssc.18372.1.A1_at	2.28
Ssc.19061.1.A1_at	2.28	LOC100522213; LOC100625836	heparan sulfate glucosamine 3-O-sulfotransferase 3A1-like	ENSSSCG00000030589
Ssc.9860.1.A1_at	2.28
Ssc.7107.1.A1_at	2.27
Ssc.3108.1.A1_at	2.27	LOC100522679	protein phosphatase 1 regulatory subunit 15A-like	ENSSSCG00000003155
Ssc.8389.1.A1_at	2.27	LOC100736769	F-box/LRR-repeat protein 2-like
Ssc.6354.2.S1_at	2.27	TGIF1	TGFB-induced factor homeobox 1	ENSSSCG00000024174
Ssc.9376.1.A1_at	2.27
Ssc.4693.3.S1_a_at	2.27	LRP6	low density lipoprotein receptor-related protein 6	ENSSSCG00000000625
Ssc.29647.1.A1_at	2.27	LOC100517270	signal recognition particle 19 kDa protein-like	ENSSSCG00000026230
Ssc.4986.2.S1_at	2.27	SPATA24	spermatogenesis associated 24	ENSSSCG00000014348
Ssc.26533.2.A1_at	2.27	USP53	ubiquitin specific peptidase 53	ENSSSCG00000023174
Ssc.29044.2.A1_at	2.27	2016-03-06	membrane-associated ring finger (C3HC4) 6, E3 ubiquitin protein ligase	ENSSSCG00000017094
Ssc.7656.1.A1_at	2.26
Ssc.10587.1.A1_at	2.26	LOC100515106	beta-soluble NSF attachment protein-like	ENSSSCG00000007118
Ssc.26732.1.S1_at	2.26
Ssc.1770.1.S1_at	2.26
Ssc.17562.1.S1_at	2.26	MBOAT7	membrane bound O-acyltransferase domain containing 7	ENSSSCG00000003267
Ssc.6815.1.S1_at	2.26	LOC100525350	probable polyprenol reductase-like	ENSSSCG00000008845
Ssc.26034.1.S1_at	2.26
Ssc.24891.1.S1_at	2.26
Ssc.8562.2.S1_a_at	2.25	CCN2	connective tissue growth factor	ENSSSCG00000004192
Ssc.9365.2.S1_a_at	2.25	IGF2	insulin-like growth factor 2 (somatomedin A)
Ssc.3392.1.A1_at	2.25
Ssc.29080.1.A1_at	2.25	LOC100519272	probable ATP-dependent RNA helicase DHX40-like	ENSSSCG00000017665
Ssc.10754.1.A1_at	2.25	LOC100514498; LOC100623707	phosphatidylinositol 3-kinase regulatory subunit alpha-like	ENSSSCG00000016958; ENSSSCG00000021964
Ssc.16577.1.A1_at	2.25	ACOX2	acyl-CoA oxidase 2, branched chain	ENSSSCG00000011477
Ssc.25256.1.S1_at	2.25	LOC100622758	FCH and double SH3 domains protein 2-like
Ssc.19373.2.S1_at	2.25
Ssc.16209.1.S1_at	2.24	TNC	tenascin C	ENSSSCG00000026492
Ssc.15802.1.S1_at	2.24	PRKCA	protein kinase C, alpha	ENSSSCG00000017268
Ssc.20009.1.S1_at	2.24	EPS8	epidermal growth factor receptor pathway substrate 8	ENSSSCG00000000600
Ssc.4818.1.A1_at	2.24
Ssc.5382.1.A1_a_at	2.24
Ssc.7832.1.A1_at	2.24	LRP6	low density lipoprotein receptor-related protein 6	ENSSSCG00000000625
Ssc.2158.1.A1_at	2.24	MLLT3	myeloid/lymphoid or mixed-lineage leukemia (trithorax homolog, Drosophila); translocated to, 3	ENSSSCG00000005166
Ssc.6432.2.S1_at	2.24	EGLN1	egl nine homolog 1 (C. elegans)	ENSSSCG00000010172
Ssc.13713.1.A1_at	2.24	LOC100155920; LOC100626218	probable histone-lysine N-methyltransferase ASH1L-like	ENSSSCG00000006508; ENSSSCG00000021094
Ssc.11877.1.A1_at	2.24	LOC100155528	uncharacterized LOC100155528
Ssc.6993.1.A1_at	2.23	OSBPL10	oxysterol binding protein-like 10	ENSSSCG00000011230
Ssc.24300.1.S1_at	2.23	LOC100628029	39S ribosomal protein L45, mitochondrial-like	ENSSSCG00000023263
Ssc.1909.1.S1_at	2.23	LOC100524809	CAP-Gly domain-containing linker protein 3-like	ENSSSCG00000002921
Ssc.2943.1.A1_at	2.23	FOXO3	forkhead box O3
Ssc.18341.2.S1_at	2.23	LOC100516361	UPF0458 protein C7orf42-like	ENSSSCG00000007736
Ssc.10078.1.A1_at	2.23
Ssc.21645.1.S1_at	2.23
Ssc.23853.1.A1_at	2.23
Ssc.16621.1.S1_at	2.22	SLC1A1	solute carrier family 1 (neuronal/epithelial high affinity glutamate transporter, system Xag), member 1	ENSSSCG00000005222
Ssc.26356.1.S1_at	2.22	GRAMD3	GRAM domain containing 3	ENSSSCG00000022402
Ssc.17625.1.A1_at	2.22	LOC100152811	Chromosome 1 open reading frame 57	ENSSSCG00000010166
Ssc.3217.1.S1_at	2.22
Ssc.4800.1.S1_a_at	2.22	LOC100737920	uncharacterized LOC100737920
Ssc.6999.1.S1_at	2.22	BCAS2	breast carcinoma amplified sequence 2	ENSSSCG00000006756
Ssc.28969.1.S1_at	2.22	CSGALNACT2	chondroitin sulfate N-acetylgalactosaminyltransferase 2	ENSSSCG00000010200
Ssc.24406.1.A1_at	2.22	DTWD1	DTW domain containing 1	ENSSSCG00000004647
Ssc.29329.1.A1_at	2.22
Ssc.29593.1.A1_at	2.22
Ssc.22795.1.A1_at	2.21
Ssc.9701.1.S1_at	2.21
Ssc.3128.1.A1_at	2.21	PXDN	peroxidasin homolog (Drosophila)	ENSSSCG00000029570
Ssc.1791.3.S1_a_at	2.21	LOC100519333	secernin-2-like	ENSSSCG00000017521
Ssc.1632.1.S1_at	2.21
Ssc.28961.1.S1_at	2.21	LOC100623083	anion exchange protein 3-like
Ssc.12138.1.A1_at	2.21
Ssc.12313.1.A1_at	2.21	LOC100514156	interleukin-17B-like
Ssc.24341.1.S1_at	2.21
Ssc.28560.1.A1_at	2.21	NSDHL	NAD(P) dependent steroid dehydrogenase-like	ENSSSCG00000012758
Ssc.27381.1.A1_at	2.21	LOC100620398; LOC100739844	semaphorin-3A-like	ENSSSCG00000015398
Ssc.6856.1.A1_at	2.21
Ssc.12370.1.A1_at	2.21	LOC100627158; LOC100738551	rho guanine nucleotide exchange factor 5-like
Ssc.27613.1.S1_at	2.2	OPTN	optineurin	ENSSSCG00000023247
Ssc.23772.1.S1_at	2.2	LOC100622930; LONP1	lon protease homolog, mitochondrial-like; lon peptidase 1, mitochondrial	ENSSSCG00000013526
Ssc.2559.1.S1_at	2.2	S100A16	S100 calcium binding protein A16	ENSSSCG00000006114; ENSSSCG00000006581
Ssc.3253.1.S1_at	2.2	NSDHL	NAD(P) dependent steroid dehydrogenase-like	ENSSSCG00000012758
Ssc.4084.1.S1_at	2.2
Ssc.8250.1.A1_at	2.2	KIFAP3	kinesin-associated protein 3	ENSSSCG00000006282
Ssc.5573.1.S1_at	2.2
Ssc.22443.1.S1_at	2.2
Ssc.10731.1.A1_at	2.2
Ssc.29864.1.A1_at	2.2	LOC100736959	DTW domain-containing protein 2-like	ENSSSCG00000021549
Ssc.19839.1.S1_at	2.19	LOC100154160	phosphoserine aminotransferase
Ssc.13606.1.A1_at	2.19	TRPM7	transient receptor potential cation channel, subfamily M, member 7	ENSSSCG00000004636
Ssc.26650.1.A1_at	2.19	CLK2	CDC-like kinase 2	ENSSSCG00000006519
Ssc.2598.1.S1_at	2.19
Ssc.5352.1.A1_at	2.19	LOC100518390	protein odr-4 homolog	ENSSSCG00000015577
Ssc.29632.1.A1_at	2.19
Ssc.20665.1.S1_at	2.19	LOC100522550	5-hydroxyisourate hydrolase-like	ENSSSCG00000029761
Ssc.779.1.S1_at	2.19	LOC100524949	uncharacterized LOC100524949	ENSSSCG00000010922
Ssc.7913.1.S1_at	2.19	LOC100516113	inhibitor of growth protein 2-like	ENSSSCG00000024555
Ssc.6817.1.A1_a_at	2.19
Ssc.7188.1.A1_at	2.19
Ssc.20199.1.S1_at	2.19	HIVEP2	human immunodeficiency virus type I enhancer binding protein 2	ENSSSCG00000004138
Ssc.24472.1.A1_at	2.19	LOC100525013	fibroblast growth factor 18-like	ENSSSCG00000016997
Ssc.6995.1.A1_at	2.19
Ssc.11932.1.A1_at	2.19	AP1M1	adaptor-related protein complex 1, mu 1 subunit
Ssc.25293.1.S1_at	2.19
Ssc.1125.1.A1_at	2.18	TIMP-3	tissue inhibitor of metalloproteinase-3
Ssc.11016.1.S1_at	2.18	EMP3	epithelial membrane protein 3	ENSSSCG00000023377
Ssc.26638.1.S1_at	2.18
Ssc.19535.1.A1_at	2.18
Ssc.26954.1.S1_at	2.18	LOC100627730	uncharacterized LOC100627730
Ssc.20531.1.S1_at	2.18
Ssc.26113.1.S1_at	2.18	LOC100625174	protein FAM134B-like	ENSSSCG00000016792
Ssc.11310.2.A1_at	2.18	CHRDL1	chordin-like 1	ENSSSCG00000012576
Ssc.19286.1.S1_at	2.18
Ssc.7477.1.S1_at	2.18	LOC100270690; LOC100738882	galectin-related protein; galectin-related protein A-like	ENSSSCG00000030005
Ssc.27501.1.S1_at	2.18	GEMIN5	gem (nuclear organelle) associated protein 5	ENSSSCG00000017066
Ssc.16257.1.S1_at	2.17	PRKAA2	protein kinase, AMP-activated, alpha 2 catalytic subunit	ENSSSCG00000003837
Ssc.13826.1.S1_at	2.17	LDHA	lactate dehydrogenase A	ENSSSCG00000013366
Ssc.17162.1.S1_at	2.17	LOC100738352	protein shisa-5-like	ENSSSCG00000011357
Ssc.17560.1.S1_at	2.17	WLS	wntless homolog (Drosophila)	ENSSSCG00000003795
Ssc.9112.1.S1_at	2.17
Ssc.938.1.S1_at	2.17
Ssc.27794.2.S1_at	2.17	LOC100622720	tubulin monoglycylase TTLL3-like	ENSSSCG00000011553
Ssc.19756.1.S1_at	2.16	LOC100521490	proteasome assembly chaperone 3-like
Ssc.6206.1.S1_at	2.16	LOC100516968	protein kinase domain-containing protein, cytoplasmic-like	ENSSSCG00000008468
Ssc.1799.1.S1_at	2.16
Ssc.21229.1.A1_at	2.16
Ssc.16511.1.A1_at	2.16	LOC100522413	VWFA and cache domain-containing protein 1-like
Ssc.24361.1.S1_at	2.16	BCR	breakpoint cluster region	ENSSSCG00000010052
Ssc.27685.1.S1_at	2.16	LEPREL1	leprecan-like 1	ENSSSCG00000011813
Ssc.3019.1.S1_at	2.16	PRR2	poliovirus receptor related 2
Ssc.3391.3.S1_at	2.16	LOC100525205; LOC100525383	fos-related antigen 1-like; coiled-coil domain-containing protein 85B-like	ENSSSCG00000012967
Ssc.26838.1.A1_at	2.16	S100A16	S100 calcium binding protein A16
Ssc.2131.2.A1_at	2.16	LOC100624475	transmembrane and TPR repeat-containing protein 1-like	ENSSSCG00000000539
AFFX-Ssc-gapdh-5_s_at	2.15	GAPDH	glyceraldehyde-3-phosphate dehydrogenase
Ssc.6323.1.S1_at	2.15	PLIN2	perilipin 2	ENSSSCG00000005171
Ssc.21499.1.S1_at	2.15	LOC403161	nicotinate phosphoribosyltransferase-like protein
Ssc.6989.1.A1_at	2.15	SFXN1	sideroflexin 1	ENSSSCG00000014063
Ssc.4779.1.A1_at	2.15	LOC100517092	carboxypeptidase M-like
Ssc.11796.1.S1_at	2.15	RAB34	RAB34, member RAS oncogene family	ENSSSCG00000017769
Ssc.19975.1.S1_at	2.15	LOC100155956	unactive progesterone receptor, 23 kD	ENSSSCG00000000406
Ssc.2950.1.S1_at	2.15	MRPL17	mitochondrial ribosomal protein L17	ENSSSCG00000024693
Ssc.6445.1.S1_at	2.15	CAMK1D	calcium/calmodulin-dependent protein kinase ID	ENSSSCG00000027955
Ssc.21736.1.S1_at	2.15	LOC100524295; LOC100621480	transcription elongation factor A protein-like 3-like	ENSSSCG00000012531; ENSSSCG00000028062
Ssc.20560.1.S1_at	2.15
Ssc.16849.1.S1_at	2.15
Ssc.3428.1.S1_at	2.15
Ssc.28706.1.S1_at	2.15
Ssc.6170.1.S1_at	2.15	GTF2F2	general transcription factor IIF, polypeptide 2, 30kDa
Ssc.2851.1.S1_at	2.15	GEMIN5	gem (nuclear organelle) associated protein 5	ENSSSCG00000017066
Ssc.24423.1.A1_at	2.15
Ssc.14333.1.A1_at	2.15
Ssc.23794.1.S1_at	2.14	TGFBR1	transforming growth factor, beta receptor 1	ENSSSCG00000005382; ENSSSCG00000023995
Ssc.16940.1.A1_at	2.14	KAT2B	K(lysine) acetyltransferase 2B
Ssc.11681.1.A1_at	2.14	STX6	syntaxin 6	ENSSSCG00000015539
Ssc.19481.1.S1_at	2.14	LOC100513331	WW domain-binding protein 5-like
Ssc.24382.1.S1_at	2.14	LOC100512373	transmembrane protein 163-like	ENSSSCG00000015700
Ssc.16982.1.S1_at	2.14	LOC100519347	melanoma-associated antigen H1-like	ENSSSCG00000012350
Ssc.6646.1.S1_at	2.14	GRB7	growth factor receptor-bound protein 7	ENSSSCG00000017495
Ssc.2697.1.S1_at	2.13
Ssc.1590.1.S1_at	2.13
Ssc.22328.1.S1_at	2.13	LOC100524908	aspartyl-tRNA synthetase, cytoplasmic-like	ENSSSCG00000015689
Ssc.3623.1.S1_at	2.13	BIRC2	baculoviral IAP repeat containing 2	ENSSSCG00000027529
Ssc.1885.1.S1_at	2.13
Ssc.17759.1.A1_at	2.13
Ssc.16392.2.A1_at	2.13
Ssc.7907.2.S1_at	2.13	ST6GAL1	ST6 beta-galactosamide alpha-2,6-sialyltranferase 1
Ssc.13397.1.S1_at	2.13	LOC100738973	ADP-ribosylation factor-like protein 3-like	ENSSSCG00000010588
Ssc.20424.2.S1_at	2.13	SIAH2	siah E3 ubiquitin protein ligase 2	ENSSSCG00000024295
Ssc.25668.1.S1_at	2.13
Ssc.1735.1.S1_at	2.12	ACSL1	acyl-CoA synthetase long-chain family member 1
Ssc.3463.1.S1_at	2.12	CLK3	CDC-like kinase 3	ENSSSCG00000001904
Ssc.6202.1.S1_at	2.12
Ssc.22270.1.S1_at	2.12	TFB1M	transcription factor B1, mitochondrial	ENSSSCG00000024361
Ssc.22022.1.A1_at	2.12	KDM1B	lysine (K)-specific demethylase 1B	ENSSSCG00000001074
Ssc.4266.1.S1_at	2.12	FERMT1	fermitin family member 1	ENSSSCG00000007052
Ssc.21808.1.S1_at	2.12	LOC100514282	prolyl-tRNA synthetase associated domain-containing protein 1-like	ENSSSCG00000029514
Ssc.18220.1.S1_at	2.12	LOC100522234	hsp90 co-chaperone Cdc37-like 1-like	ENSSSCG00000005219
Ssc.16572.1.S1_at	2.12
Ssc.5140.1.S1_at	2.12	LOC100621284	netrin receptor UNC5C-like	ENSSSCG00000024470
Ssc.15678.1.A1_s_at	2.12
Ssc.26773.1.A1_at	2.12	LOC100520872	uncharacterized LOC100520872
Ssc.22505.1.A1_at	2.12	TRIM36	tripartite motif containing 36	ENSSSCG00000014214
Ssc.1620.1.A1_at	2.12	TOR1AIP2	torsin A interacting protein 2
Ssc.29809.1.A1_at	2.12
Ssc.13546.1.A1_at	2.12
Ssc.8311.1.A1_at	2.12	MPI	mannose phosphate isomerase	ENSSSCG00000024990
Ssc.5936.1.A1_a_at	2.11	TSPO	translocator protein (18kDa)	ENSSSCG00000000033
Ssc.11159.1.A2_at	2.11	CSNK1A1	casein kinase 1, alpha 1
Ssc.1116.1.S1_at	2.11	CPD	carboxypeptidase D	ENSSSCG00000017799
Ssc.16460.1.S1_at	2.11	EGR1	early growth response 1	ENSSSCG00000014336
Ssc.7861.1.A1_at	2.11	MAP2K1	mitogen-activated protein kinase kinase 1
Ssc.19174.1.A1_at	2.11	PER2	period homolog 2 (Drosophila)	ENSSSCG00000016338
Ssc.11568.1.A1_at	2.11	STAT3	signal transducer and activator of transcription 3 (acute-phase response factor)
Ssc.10369.1.A1_at	2.11
Ssc.7266.1.A1_at	2.1	POSTN	periostin, osteoblast specific factor	ENSSSCG00000009361
Ssc.19669.1.S1_at	2.1	LOC100627239	ribonuclease P protein subunit p20-like	ENSSSCG00000007672
Ssc.21211.1.S1_at	2.1	LOC100516562	peptidyl-prolyl cis-trans isomerase E-like	ENSSSCG00000003664
Ssc.10051.2.A1_at	2.1
Ssc.6745.2.A1_a_at	2.1
Ssc.30195.1.A1_at	2.1
Ssc.21942.1.S1_at	2.1
Ssc.4913.1.A1_at	2.1	ENPP1	ectonucleotide pyrophosphatase/phosphodiesterase 1	ENSSSCG00000004193
Ssc.9253.1.A1_at	2.1
Ssc.24304.1.S1_at	2.1	LOC100518875	pikachurin-like	ENSSSCG00000016848
Ssc.27452.1.S1_at	2.1
Ssc.24650.1.S1_at	2.1
Ssc.30055.1.A1_at	2.1
Ssc.10128.1.A1_at	2.1	SIX4	SIX homeobox 4
Ssc.9111.1.A1_at	2.1
Ssc.9365.3.S1_x_at	2.09	IGF2	insulin-like growth factor 2 (somatomedin A)
Ssc.4673.1.A1_at	2.09	MLLT11	myeloid/lymphoid or mixed-lineage leukemia (trithorax homolog, Drosophila); translocated to, 11	ENSSSCG00000030278
Ssc.7929.1.A1_at	2.09	TBC1D15	TBC1 domain family, member 15	ENSSSCG00000000512
Ssc.14366.1.S1_at	2.09
Ssc.31071.1.A1_at	2.09
Ssc.11559.2.A1_at	2.09	THBS3	thrombospondin 3	ENSSSCG00000006524
Ssc.23222.1.S1_at	2.09
Ssc.3791.1.S1_at	2.09	CTSF	cathepsin F	ENSSSCG00000021340; ENSSSCG00000027368
Ssc.17625.2.S1_at	2.09	LOC100152811	Chromosome 1 open reading frame 57
Ssc.30827.2.S1_at	2.09	LOC100524447	TBC1 domain family member 1-like	ENSSSCG00000008774
Ssc.26104.1.S1_at	2.09	CD46	CD46 molecule, complement regulatory protein
Ssc.24668.1.A1_at	2.09
Ssc.17091.2.A1_s_at	2.09	LOC100518088	uncharacterized LOC100518088
Ssc.6833.1.S1_at	2.08	BTG1	B-cell translocation gene 1, anti-proliferative
Ssc.17034.1.S1_at	2.08	SNX1	sorting nexin 1
Ssc.17599.1.S1_at	2.08	VAPB	VAMP (vesicle-associated membrane protein)-associated protein B and C	ENSSSCG00000007514
Ssc.8076.1.A1_at	2.08
Ssc.4212.1.A1_at	2.08	ELK3	ELK3, ETS-domain protein (SRF accessory protein 2)	ENSSSCG00000023803
Ssc.17736.1.S1_at	2.08
Ssc.22256.1.S1_at	2.08	ENTPD4	ectonucleoside triphosphate diphosphohydrolase 4	ENSSSCG00000009640
Ssc.10115.3.S1_a_at	2.08	LOC100516352; LOC100624785; TUBB2B	tubulin beta-2C chain-like; tubulin beta-2A chain-like; tubulin, beta 2B class IIb	ENSSSCG00000001006; ENSSSCG00000005849
Ssc.13757.1.S1_at	2.08	COPS2	COP9 constitutive photomorphogenic homolog subunit 2 (Arabidopsis)
Ssc.24147.1.S1_at	2.08
Ssc.16671.1.S1_at	2.08	TGFBI	transforming growth factor, beta-induced, 68kDa
Ssc.5455.2.S1_at	2.08	LOC100627707	7-dehydrocholesterol reductase-like	ENSSSCG00000021181
Ssc.4450.1.S1_at	2.08
Ssc.19013.2.A1_at	2.08	VMO1	vitelline membrane outer layer 1 homolog (chicken)	ENSSSCG00000017915
Ssc.14277.1.A1_at	2.08
Ssc.6355.1.S1_at	2.07	LOC100512700	uncharacterized LOC100512700
Ssc.6418.1.S1_at	2.07	FDFT1	farnesyl-diphosphate farnesyltransferase 1	ENSSSCG00000026044
Ssc.10025.2.S1_at	2.07	LOC100153946	CCAAT/enhancer-binding protein delta-like	ENSSSCG00000006277
Ssc.21830.1.A1_at	2.07
Ssc.24194.1.S1_a_at	2.07	LOC100624383	transcription elongation factor A protein 3-like
Ssc.16870.1.A1_at	2.07	LOC100517241	protein unc-119 homolog B-like	ENSSSCG00000020716
Ssc.10466.1.A1_at	2.07
Ssc.18186.2.S1_at	2.07	SLC26A11	solute carrier family 26, member 11	ENSSSCG00000021040; ENSSSCG00000023129
Ssc.29981.1.A1_at	2.07	FAM177A1	family with sequence similarity 177, member A1	ENSSSCG00000029428
Ssc.13794.1.A1_at	2.07
Ssc.18673.1.A1_at	2.07	CLDN14	claudin 14
Ssc.26966.1.A1_at	2.07
Ssc.20424.1.S1_at	2.06	SIAH2	siah E3 ubiquitin protein ligase 2	ENSSSCG00000024295
Ssc.6620.1.S1_at	2.06	CNOT7	CCR4-NOT transcription complex, subunit 7	ENSSSCG00000006983
Ssc.6483.1.S1_at	2.06
Ssc.30703.1.S1_at	2.06	LOC100514879	abl interactor 2-like
Ssc.13411.1.S1_at	2.06	LOC100154712; LOC100622081	suppressor of Ty 3 homolog; transcription initiation protein SPT3 homolog	ENSSSCG00000001709; ENSSSCG00000025171
Ssc.16759.1.S1_at	2.06	LOC100153007	protein ERGIC-53-like	ENSSSCG00000004908
Ssc.30428.1.A1_at	2.06
Ssc.22700.1.S1_at	2.06
Ssc.10238.1.A1_at	2.06
Ssc.16562.1.S1_at	2.05	ICA	porcine inhibitor of carbonic anhydrase	ENSSSCG00000028203
Ssc.11079.1.A1_at	2.05	LOC100626427; RNASE4	uncharacterized LOC100626427; ribonuclease, RNase A family, 4
Ssc.11748.1.S1_at	2.05
Ssc.2807.1.A1_at	2.05	DAB2	disabled homolog 2, mitogen-responsive phosphoprotein (Drosophila)
Ssc.31059.1.S1_at	2.05	LOC100515938	uncharacterized LOC100515938
Ssc.14043.1.A1_at	2.05
Ssc.18189.1.S1_at	2.05	SIK3	SIK family kinase 3	ENSSSCG00000015071
Ssc.4843.1.A1_at	2.05
Ssc.20568.1.S1_at	2.05	ASCC1	activating signal cointegrator 1 complex subunit 1	ENSSSCG00000023130
Ssc.14764.1.A1_at	2.05	GADD45B	growth arrest and DNA-damage-inducible, beta	ENSSSCG00000022689
Ssc.6162.2.S1_at	2.05	LOC100152527	UPF0389 protein C6orf189 homolog	ENSSSCG00000004260
Ssc.16028.1.S1_at	2.04	TIMP-3	tissue inhibitor of metalloproteinase-3	ENSSSCG00000000155
Ssc.1161.1.A1_at	2.04
Ssc.7122.1.A1_at	2.04
Ssc.5950.1.S1_at	2.04
Ssc.19629.2.S1_s_at	2.04	EGR1	early growth response 1	ENSSSCG00000014336
Ssc.13978.1.S1_at	2.04	CCDC28A	coiled-coil domain containing 28A	ENSSSCG00000004148
Ssc.20904.1.A1_at	2.04	AKT3	v-akt murine thymoma viral oncogene homolog 3 (protein kinase B, gamma)	ENSSSCG00000010872
Ssc.16976.1.S1_at	2.04	SREBF2	sterol regulatory element binding transcription factor 2
Ssc.2207.2.S1_a_at	2.04	SMTN	smoothelin	ENSSSCG00000010017
Ssc.18302.2.S1_at	2.04	EHBP1L1	EH domain binding protein 1-like 1	ENSSSCG00000012988
Ssc.6566.1.A1_at	2.04	AXL	AXL receptor tyrosine kinase
Ssc.5022.1.A1_at	2.04
Ssc.13411.3.S1_a_at	2.04	LOC100154712; LOC100622081	suppressor of Ty 3 homolog; transcription initiation protein SPT3 homolog	ENSSSCG00000001709; ENSSSCG00000025171
Ssc.28517.2.S1_at	2.04	DUSP10	dual specificity phosphatase 10	ENSSSCG00000010831
Ssc.5407.2.S1_at	2.04	LOC100625174	protein FAM134B-like	ENSSSCG00000016792
Ssc.29173.1.A1_at	2.04	SCAF8	SR-related CTD-associated factor 8	ENSSSCG00000004070
Ssc.10550.1.A1_at	2.04	CACNB2	calcium channel, voltage-dependent, beta 2 subunit	ENSSSCG00000011040
Ssc.12805.1.A1_at	2.04
Ssc.11342.1.A1_at	2.04
Ssc.18652.1.S1_at	2.03	IL16	interleukin 16	ENSSSCG00000001787
Ssc.2926.1.S1_at	2.03	HO2	heme oxygenase 2	ENSSSCG00000007942
Ssc.12449.1.S1_at	2.03
Ssc.6785.1.S1_at	2.03	LRP1	low density lipoprotein receptor-related protein 1	ENSSSCG00000000423
Ssc.5895.1.A1_at	2.03	COL6A1	collagen, type VI, alpha 1
Ssc.27416.1.S1_at	2.03	LOC100521260	transmembrane protein 186-like
Ssc.22461.1.A1_at	2.03	LOC100515956	E3 ubiquitin-protein ligase RNF138-like	ENSSSCG00000003730
Ssc.15660.2.S1_a_at	2.03	SYS1		ENSSSCG00000007395
Ssc.10348.1.A1_at	2.03
Ssc.14318.1.S1_at	2.03	BBS7	Bardet-Biedl syndrome 7
Ssc.14249.1.A1_at	2.03
RPTR-Ssc-J01636-4_at	2.02
Ssc.1757.1.S1_at	2.02	APBB2	amyloid beta (A4) precursor protein-binding, family B, member 2	ENSSSCG00000022168
Ssc.1747.1.S1_at	2.02	LOC100155695	protein FAM160B2-like	ENSSSCG00000009614
Ssc.24745.1.A1_at	2.02	LOC100518606	SERTA domain-containing protein 2-like
Ssc.13145.1.A1_a_at	2.02	LOC100517189	CTD small phosphatase-like protein-like	ENSSSCG00000028740
Ssc.26816.1.S1_at	2.02
Ssc.13849.1.S1_at	2.02	TINAGL1	tubulointerstitial nephritis antigen-like 1	ENSSSCG00000003600
Ssc.16696.1.S1_at	2.02
Ssc.4939.1.A1_at	2.02			ENSSSCG00000028443
Ssc.1161.2.S1_at	2.02	LOC100736738	platelet-derived growth factor receptor-like protein-like	ENSSSCG00000006988
Ssc.5159.2.S1_at	2.02	MEG3	maternally expressed 3
Ssc.30190.1.A1_at	2.02
Ssc.9774.1.A1_at	2.02
Ssc.7184.2.A1_at	2.02	LOC100518390	protein odr-4 homolog	ENSSSCG00000015577
Ssc.9483.1.A1_s_at	2.02	LOC100519876	oxysterol-binding protein-related protein 6-like	ENSSSCG00000023133
Ssc.16306.1.S1_at	2.01	POU2F3	POU class 2 homeobox 3	ENSSSCG00000028237
Ssc.3547.2.A1_at	2.01	LOC100515628	serine protease HTRA1-like
Ssc.5108.1.S1_at	2.01	LOC100037951	complement component C9
Ssc.14204.1.A1_at	2.01
Ssc.15711.1.S1_at	2.01	PRAF2	PRA1 domain family, member 2	ENSSSCG00000012289
Ssc.6423.2.S1_at	2.01
Ssc.29086.1.S1_at	2.01	RBPJ	recombination signal binding protein for immunoglobulin kappa J region	ENSSSCG00000022155
Ssc.24194.2.S1_a_at	2.01	LOC100624383	transcription elongation factor A protein 3-like
Ssc.7184.1.A1_at	2.01	LOC100518390	protein odr-4 homolog	ENSSSCG00000015577
Ssc.6270.1.S1_at	2.01	LOC100522523; LOC100621511	U3 small nucleolar ribonucleoprotein protein IMP4-like	ENSSSCG00000015734; ENSSSCG00000026280
Ssc.210.9.A1_at	2	CTDSP2	CTD (carboxy-terminal domain, RNA polymerase II, polypeptide A) small phosphatase 2
Ssc.3255.1.S1_at	2	LOC100522020	zinc finger FYVE domain-containing protein 21-like
Ssc.30886.1.S1_at	2
Ssc.20467.1.S1_at	2
Ssc.5455.1.S1_at	2	LOC100627707	7-dehydrocholesterol reductase-like
Ssc.15508.1.S1_at	2	LOC100519316	myeloid-associated differentiation marker-like	ENSSSCG00000003253
Ssc.13375.1.A1_at	2	MAP2	microtubule-associated protein 2	ENSSSCG00000016151
Ssc.6589.1.S1_a_at	2	LOC100516859	syndecan-3-like	ENSSSCG00000003592
Ssc.1950.1.A1_at	2	LOC100513240	GRAM domain-containing protein 1C-like	ENSSSCG00000011915
Ssc.28386.1.A1_at	2
Ssc.21655.1.A1_at	2
Ssc.29169.1.A1_at	2	LOC100519056	origin recognition complex subunit 4-like	ENSSSCG00000015668
Ssc.2807.2.A1_at	2	DAB2	disabled homolog 2, mitogen-responsive phosphoprotein (Drosophila)	ENSSSCG00000016857
2 weeks after the induction of ischemic osteonecrosis of the femoral head
Affymetrix probe ID	Fold Change	Gene Symbol	Gene Title	Ensembl
Ssc.7314.1.A1_at	13.69	PTGS2	prostaglandin-endoperoxide synthase 2 (prostaglandin G/H synthase and cyclooxygenase)	ENSSSCG00000015579
Ssc.1664.1.A1_at	9.26	LOC100737220; NRN1	neuritin-like; neuritin 1	ENSSSCG00000026199; ENSSSCG00000026211
Ssc.1664.2.S1_at	9.04	LOC100737220; NRN1	neuritin-like; neuritin 1	ENSSSCG00000026199; ENSSSCG00000026211
Ssc.314.1.S1_at	8.08	ADM	adrenomedullin	ENSSSCG00000013408
Ssc.1310.1.S1_at	7.5	PTGES	prostaglandin E synthase
Ssc.90.1.S1_at	6.66	CHI3L1	chitinase 3-like 1 (cartilage glycoprotein-39)	ENSSSCG00000015476
Ssc.16013.1.S1_at	6.48	MMP1	matrix metallopeptidase 1 (interstitial collagenase)	ENSSSCG00000014985
Ssc.30870.1.A1_at	6.06	LOC100153642	ankyrin repeat domain-containing protein 37-like	ENSSSCG00000015798
Ssc.10453.1.S1_at	5.9	CP	ceruloplasmin (ferroxidase)	ENSSSCG00000011700
Ssc.16926.1.S1_at	5.81	LOC100625876	solute carrier family 2, facilitated glucose transporter member 5-like
Ssc.15740.1.S2_at	5.74	LOC100737169	vascular endothelial growth factor A-like
Ssc.30027.1.A1_at	5.47	CXCL11	chemokine (C-X-C motif) ligand 11	ENSSSCG00000008978
Ssc.26146.1.S1_at	5.44	CXCL9	chemokine (C-X-C motif) ligand 9
Ssc.15740.2.S1_a_at	5.42	VEGFA	vascular endothelial growth factor A	ENSSSCG00000001695
Ssc.8946.1.A1_at	5.33
Ssc.5204.1.S1_at	5.14	CDA	cytidine deaminase	ENSSSCG00000021259
Ssc.25004.1.S1_at	4.81
Ssc.5182.1.A1_at	4.76	LOC100154770	radiation-inducible immediate-early gene IEX-1-like	ENSSSCG00000027607
Ssc.28673.1.S1_at	4.61	CXCR7	chemokine (C-X-C motif) receptor 7
Ssc.639.1.A1_at	4.51	GEM	GTP binding protein overexpressed in skeletal muscle	ENSSSCG00000006105
Ssc.17537.1.S1_at	4.35	BHLHE41	basic helix-loop-helix family, member e41	ENSSSCG00000028552
Ssc.6192.1.A1_at	4.31	MEG3	maternally expressed 3
Ssc.18948.1.S1_at	4.29	LOC733603	serum amyloid A2
Ssc.12578.1.A1_at	4.19
Ssc.5137.1.S1_at	4.05	GFAP	glial fibrillary acidic protein	ENSSSCG00000017343
Ssc.3832.1.S1_at	3.98	AQP3	aquaporin 3 (Gill blood group)	ENSSSCG00000010991
Ssc.30843.1.A1_at	3.98	ADAMDEC1	ADAM-like, decysin 1	ENSSSCG00000009645
Ssc.6778.1.S1_at	3.98	COL14A1	collagen, type XIV, alpha 1	ENSSSCG00000005997
Ssc.17042.1.A1_at	3.94	SOD2	superoxide dismutase 2, mitochondrial	ENSSSCG00000029876
Ssc.31071.1.A1_at	3.93
Ssc.658.1.S1_at	3.9	IL8; LOC100620730	interleukin 8; interleukin-8-like	ENSSSCG00000008953
Ssc.1674.1.A1_at	3.89	SLC2A3		ENSSSCG00000022925
Ssc.31130.1.A1_at	3.86
Ssc.15927.2.S1_at	3.74	MMP3	matrix metallopeptidase 3 (stromelysin 1, progelatinase)	ENSSSCG00000014986
Ssc.15927.1.S1_at	3.66	MMP3	matrix metallopeptidase 3 (stromelysin 1, progelatinase)	ENSSSCG00000014986
Ssc.17026.1.S1_at	3.65	C4	complement C4	ENSSSCG00000001427
Ssc.17977.1.A1_at	3.62
Ssc.6189.1.A1_at	3.6
Ssc.27300.2.A1_a_at	3.6
Ssc.12886.1.A1_at	3.6	LOC100152368	egl nine homolog 3-like	ENSSSCG00000001963
Ssc.26929.1.S1_at	3.56
Ssc.20515.1.S1_at	3.56	EFEMP1	EGF containing fibulin-like extracellular matrix protein 1	ENSSSCG00000008397
Ssc.5956.1.S1_at	3.55	LOC100520144	tissue factor pathway inhibitor 2-like	ENSSSCG00000015322
Ssc.29281.1.A1_at	3.53
Ssc.23994.1.A1_at	3.52	PTGS2	prostaglandin-endoperoxide synthase 2 (prostaglandin G/H synthase and cyclooxygenase)	ENSSSCG00000015579
Ssc.5641.1.S1_at	3.48
Ssc.5154.1.A1_at	3.48	LOC100513611; LOC100513808	leucine-rich repeat-containing protein 17-like
Ssc.11149.1.S1_at	3.44	CA9	carbonic anhydrase IX	ENSSSCG00000005315
Ssc.10776.1.A1_at	3.41
Ssc.20525.1.S1_at	3.35	IGF2	insulin-like growth factor 2 (somatomedin A)
Ssc.30072.1.A1_at	3.28	GRK5	G protein-coupled receptor kinase 5	ENSSSCG00000010683
Ssc.16231.1.S1_a_at	3.27	IGF1	insulin-like growth factor 1 (somatomedin C)	ENSSSCG00000000857
Ssc.719.1.S1_a_at	3.22	AMCF-II	alveolar macrophage-derived chemotactic factor-II	ENSSSCG00000008957
Ssc.9527.1.S1_at	3.21
Ssc.30718.1.A1_at	3.21	LOC100523293	potassium voltage-gated channel subfamily H member 2-like	ENSSSCG00000016448
Ssc.3706.1.S2_at	3.18	SOD2	superoxide dismutase 2, mitochondrial	ENSSSCG00000029876
Ssc.10731.1.A1_at	3.17
Ssc.18072.1.A1_at	3.14	LOC100519398	oncostatin-M-specific receptor subunit beta-like	ENSSSCG00000016851
Ssc.15588.1.S2_at	3.12	IGFBP3	insulin-like growth factor binding protein 3
Ssc.15480.1.S1_at	3.09	LOC100519355	proteinase-activated receptor 3-like	ENSSSCG00000014089
Ssc.10548.1.A1_at	3.08	GRK5	G protein-coupled receptor kinase 5	ENSSSCG00000010683
Ssc.15800.1.S1_at	3.06	IGFBP5	insulin-like growth factor binding protein 5	ENSSSCG00000025924
Ssc.9365.2.S1_a_at	3.02	IGF2	insulin-like growth factor 2 (somatomedin A)
Ssc.11149.2.S1_at	3.02	CA9	carbonic anhydrase IX	ENSSSCG00000005315
Ssc.8980.1.A1_at	3.01	ANGPTL4	angiopoietin-like 4	ENSSSCG00000013599
Ssc.8843.1.A1_at	3
Ssc.8861.1.A1_at	2.98	BHLHE40	basic helix-loop-helix family, member e40	ENSSSCG00000011534
Ssc.15374.1.S1_at	2.98	COL14A1	collagen, type XIV, alpha 1	ENSSSCG00000005997
Ssc.15674.1.A1_at	2.97	LOC100515919	cathepsin L1-like	ENSSSCG00000010948
Ssc.9365.3.S1_x_at	2.96	IGF2	insulin-like growth factor 2 (somatomedin A)
Ssc.9365.5.S1_a_at	2.96	IGF2; LOC100622549	insulin-like growth factor 2 (somatomedin A); insulin-like growth factor II-like	ENSSSCG00000024883
Ssc.1864.1.A1_a_at	2.94	TNFRSF12A	tumor necrosis factor receptor superfamily, member 12A
Ssc.4231.1.A1_at	2.94	C1QTNF3	C1q and tumor necrosis factor related protein 3	ENSSSCG00000016823
Ssc.10754.1.A1_at	2.88	LOC100514498; LOC100623707	phosphatidylinositol 3-kinase regulatory subunit alpha-like	ENSSSCG00000016958; ENSSSCG00000021964
Ssc.17345.1.S1_at	2.86	ANGPTL4	angiopoietin-like 4	ENSSSCG00000013599
Ssc.955.1.S1_at	2.85	CYP2C33	cytochrome P450 2C33	ENSSSCG00000010546
Ssc.19067.1.A1_at	2.84
Ssc.16589.1.S1_at	2.82	COL6A3	collagen, type VI, alpha 3
Ssc.3509.1.S1_at	2.8
Ssc.4705.1.S1_at	2.8
Ssc.3706.1.S1_at	2.79	SOD2	superoxide dismutase 2, mitochondrial	ENSSSCG00000029876
Ssc.7266.1.A1_at	2.79	POSTN	periostin, osteoblast specific factor	ENSSSCG00000009361
Ssc.29441.1.A1_at	2.79	LOC100153765	uncharacterized protein C13orf33 homolog	ENSSSCG00000009331
Ssc.3436.1.A1_at	2.77
Ssc.19959.1.S1_at	2.76
Ssc.1411.1.S1_at	2.75	SSC.1411		ENSSSCG00000014118
Ssc.29946.1.A1_at	2.72
Ssc.23869.1.A1_at	2.71	LOC100155436	epiphycan-like
Ssc.18296.1.A1_a_at	2.68	SULF2	sulfatase 2
Ssc.8947.1.S1_at	2.68	BHLHE40	basic helix-loop-helix family, member e40	ENSSSCG00000011534
Ssc.13346.1.A1_at	2.67
Ssc.992.1.S1_at	2.67	LOC100153940	thrombospondin-2-like	ENSSSCG00000004012
Ssc.9365.3.S1_a_at	2.65	IGF2; LOC100622549	insulin-like growth factor 2 (somatomedin A); insulin-like growth factor II-like	ENSSSCG00000024883
Ssc.24270.1.S1_at	2.65	COL21A1	collagen, type XXI, alpha 1
Ssc.22067.1.A1_at	2.64	SLC16A3	solute carrier family 16, member 3 (monocarboxylic acid transporter 4)	ENSSSCG00000024018
Ssc.1527.2.A1_at	2.64
Ssc.5159.2.S1_at	2.64	MEG3	maternally expressed 3
Ssc.16231.3.S1_a_at	2.63	IGF1	insulin-like growth factor 1 (somatomedin C)	ENSSSCG00000000857
Ssc.16882.1.A1_at	2.63	NFIL3	nuclear factor, interleukin 3 regulated	ENSSSCG00000009592
Ssc.4081.1.A1_at	2.63	LOC100517722	protein FAM13A-like	ENSSSCG00000026196
Ssc.494.1.S1_at	2.62
Ssc.719.1.S1_at	2.61	AMCF-II	alveolar macrophage-derived chemotactic factor-II	ENSSSCG00000008957
Ssc.3298.1.A1_at	2.61
Ssc.600.1.S1_s_at	2.6	MT-III; MT1A; MT1D	metallothionein-III; metallothionein 1A; metallothionein isoform	ENSSSCG00000024305
Ssc.7338.1.A1_at	2.6	ARSJ	arylsulfatase family, member J
Ssc.11439.1.A1_at	2.6	TMEM26	transmembrane protein 26	ENSSSCG00000023525
Ssc.15980.1.S1_at	2.59	LBP	lipopolysaccharide binding protein	ENSSSCG00000028758
Ssc.27703.1.S1_at	2.59
Ssc.27881.1.S1_at	2.58	HAS3	hyaluronan synthase 3
Ssc.9365.1.S1_at	2.58	IGF2	insulin-like growth factor 2 (somatomedin A)
Ssc.23827.1.A1_at	2.57
Ssc.13672.1.A1_at	2.57	POU2F3	POU class 2 homeobox 3	ENSSSCG00000028237
Ssc.21749.1.S1_at	2.56	AGTR2	angiotensin II receptor, type 2	ENSSSCG00000012600
Ssc.19304.2.S1_at	2.56
Ssc.4104.1.S1_at	2.55	DDIT4	DNA-damage-inducible transcript 4
Ssc.1447.1.A1_at	2.55
Ssc.3743.1.S1_at	2.55	ENO2	enolase 2 (gamma, neuronal)
Ssc.19976.1.S1_at	2.55	LOC100738968	beta-nerve growth factor-like	ENSSSCG00000006747; ENSSSCG00000021816
Ssc.21109.1.S1_a_at	2.54	S100A6	S100 calcium binding protein A6
Ssc.29588.1.A1_at	2.54	DST		ENSSSCG00000001499
Ssc.29867.1.A1_at	2.54
Ssc.26179.1.S1_at	2.53	LOC100512395	midnolin-like	ENSSSCG00000013432
Ssc.14277.1.A1_at	2.5
Ssc.9069.1.A1_at	2.49
Ssc.7540.1.A1_at	2.49
Ssc.14062.1.S1_at	2.48	IGFBP6	insulin-like growth factor binding protein 6	ENSSSCG00000000261
Ssc.5580.1.S1_at	2.48	FN1	fibronectin 1
Ssc.15927.2.A1_at	2.46	MMP3	matrix metallopeptidase 3 (stromelysin 1, progelatinase)
Ssc.13553.1.A1_at	2.46
Ssc.24380.1.S1_at	2.46	LOC100513099	uncharacterized LOC100513099
Ssc.9365.6.S1_x_at	2.45	IGF2	insulin-like growth factor 2 (somatomedin A)
Ssc.24503.1.S1_at	2.45
Ssc.10530.1.A1_at	2.45
Ssc.13736.1.A1_at	2.43
Ssc.21802.1.S1_at	2.42	CCL19	chemokine (C-C motif) ligand 19	ENSSSCG00000010966
Ssc.4705.2.A1_at	2.42
Ssc.1977.1.S1_at	2.41	LOC100522314	uncharacterized LOC100522314
Ssc.29636.1.A1_at	2.4	MAMDC2	MAM domain containing 2	ENSSSCG00000030655
Ssc.12068.1.A1_at	2.4	COL6A3	collagen, type VI, alpha 3	ENSSSCG00000027331
Ssc.1447.3.S1_at	2.39
Ssc.11501.1.A1_at	2.38
Ssc.5895.1.A1_at	2.36	COL6A1	collagen, type VI, alpha 1
Ssc.24445.1.A1_at	2.36	LOC100157181	transmembrane protein 47-like	ENSSSCG00000024132
Ssc.6169.1.S1_at	2.35	ECM1	extracellular matrix protein 1
Ssc.6355.1.S1_at	2.34	LOC100512700	uncharacterized LOC100512700
Ssc.16603.1.A1_at	2.34	A2M	alpha-2-macroglobulin
Ssc.3295.1.S1_at	2.33
Ssc.11246.1.A1_at	2.33
Ssc.5895.1.A2_at	2.32	COL6A1	collagen, type VI, alpha 1
Ssc.30086.1.A1_at	2.32
Ssc.18980.1.A1_at	2.32	S100A6	S100 calcium binding protein A6
Ssc.22623.2.S1_at	2.31	PEG3	paternally expressed 3
Ssc.5159.3.A1_a_at	2.3	MEG3	maternally expressed 3
Ssc.23943.1.S1_at	2.3
Ssc.25649.1.S1_at	2.3
Ssc.1716.1.S1_at	2.29	ASPN	asporin	ENSSSCG00000008072
Ssc.1527.1.A1_at	2.29
Ssc.11557.1.A1_at	2.29	ISG15	ISG15 ubiquitin-like modifier
Ssc.19883.1.S1_at	2.28	COL15A1	collagen, type XV, alpha 1	ENSSSCG00000005381
Ssc.15749.1.S1_at	2.27	CCND2	cyclin D2	ENSSSCG00000000727
Ssc.12769.1.A1_at	2.27
Ssc.4450.1.S1_at	2.26
Ssc.7285.1.A1_at	2.26
Ssc.1986.1.S1_at	2.25	PTGS1	prostaglandin-endoperoxide synthase 1 (prostaglandin G/H synthase and cyclooxygenase)	ENSSSCG00000005533
Ssc.11281.1.A1_at	2.25	PENK	proenkephalin
Ssc.13752.1.S1_at	2.24	LOC100514498; LOC100623707	phosphatidylinositol 3-kinase regulatory subunit alpha-like	ENSSSCG00000016958; ENSSSCG00000021964
Ssc.19548.1.S1_at	2.23
Ssc.1176.1.A1_at	2.23
Ssc.25054.1.S1_at	2.22
Ssc.17912.1.A1_s_at	2.22	LOC100521241	paired mesoderm homeobox protein 2-like	ENSSSCG00000005680
Ssc.11992.1.A1_at	2.21	CLU	clusterin	ENSSSCG00000009668
Ssc.29372.1.A1_at	2.21
Ssc.7283.1.A1_at	2.21
Ssc.12842.1.S1_at	2.2	CAV1	caveolin 1, caveolae protein, 22kDa	ENSSSCG00000016634
Ssc.3303.1.S1_at	2.2	COL6A2	collagen, type VI, alpha 2
Ssc.31124.1.S1_at	2.2	COL14A1	collagen, type XIV, alpha 1	ENSSSCG00000005997
Ssc.6883.1.A1_at	2.19
Ssc.16984.1.S1_at	2.19	P4HA2	prolyl 4-hydroxylase, alpha polypeptide II	ENSSSCG00000020915
Ssc.23294.1.S1_at	2.18
Ssc.6951.1.A1_at	2.18
Ssc.12318.1.S1_at	2.17	LOC100521439	brain-specific angiogenesis inhibitor 1-associated protein 2-like protein 1-like
Ssc.2519.1.S1_at	2.17	LOC100520262	HHIP-like protein 2-like
Ssc.19216.2.A1_at	2.17
Ssc.300.1.S1_at	2.16	SLC11A1	solute carrier family 11 (proton-coupled divalent metal ion transporters), member 1
Ssc.1320.1.A1_at	2.16	LGALS1	lectin, galactoside-binding, soluble, 1	ENSSSCG00000000125
Ssc.22427.1.A1_at	2.16
Ssc.10287.1.A1_at	2.15	TGFB2		ENSSSCG00000010816
Ssc.12344.1.S1_at	2.14	RHOJ	ras homolog family member J
Ssc.29678.1.S1_at	2.14	TSHZ2	teashirt zinc finger homeobox 2	ENSSSCG00000007482
Ssc.22266.1.A1_at	2.13
Ssc.9372.1.A1_at	2.12
Ssc.7771.1.A1_at	2.12
Ssc.19373.1.A1_at	2.12
Ssc.2688.1.S1_at	2.12	MICALL2	MICAL-like 2	ENSSSCG00000007557
Ssc.7613.1.A1_at	2.12
Ssc.26034.1.S1_at	2.12
Ssc.7907.2.S1_at	2.11	ST6GAL1	ST6 beta-galactosamide alpha-2,6-sialyltranferase 1
Ssc.13877.1.A1_at	2.11
Ssc.13037.1.A1_at	2.11	TLK1	tousled-like kinase 1	ENSSSCG00000015944
Ssc.16297.1.S2_at	2.1	SELE	selectin E	ENSSSCG00000006286
Ssc.3012.1.S1_at	2.1	LOC100625277	uridine phosphorylase 1-like
Ssc.11757.1.S1_at	2.09	SMAD1	SMAD family member 1	ENSSSCG00000009040
Ssc.5145.2.S1_at	2.09	HSP70.2	heat shock protein 70.2
Ssc.1289.1.S1_at	2.09	HMGA1	high mobility group AT-hook 1	ENSSSCG00000001526
Ssc.6093.1.S1_at	2.09	MAP1B		ENSSSCG00000016974
Ssc.25888.1.A1_at	2.09
Ssc.4543.1.S1_at	2.09	FAP	fibroblast activation protein, alpha	ENSSSCG00000015896
Ssc.2083.1.A1_at	2.08	NMB	neuromedin B
Ssc.27980.1.A1_at	2.08	LOC100152537	protein FAM70A-like	ENSSSCG00000012607
Ssc.775.1.S1_at	2.08	FAM162A	family with sequence similarity 162, member A	ENSSSCG00000026990
Ssc.14551.1.S1_at	2.07	AMEL	amelogenin (amelogenesis imperfecta 1, X-linked)	ENSSSCG00000012113
Ssc.16209.1.S1_at	2.06	TNC	tenascin C	ENSSSCG00000026492
Ssc.1375.1.A1_at	2.06
Ssc.5854.1.S1_at	2.06	EGLN1	egl nine homolog 1 (C. elegans)	ENSSSCG00000010172
Ssc.6634.1.A1_at	2.06	THY1	Thy-1 cell surface antigen	ENSSSCG00000015122
Ssc.28468.1.A1_at	2.06			ENSSSCG00000027942
Ssc.10256.1.A1_at	2.06	PDE4B	phosphodiesterase 4B, cAMP-specific	ENSSSCG00000003805
Ssc.14524.1.S1_at	2.05	CTSL1	cathepsin L1	ENSSSCG00000011171
Ssc.23505.1.S1_at	2.05	MAOA	monoamine oxidase A	ENSSSCG00000012257
Ssc.2598.1.S1_at	2.05
Ssc.15403.1.S1_at	2.05
Ssc.7946.1.S1_at	2.05
Ssc.12081.1.A1_at	2.05	P4HA2	prolyl 4-hydroxylase, alpha polypeptide II	ENSSSCG00000020915
Ssc.28609.1.S1_at	2.05	LOC100627892	uncharacterized LOC100627892
Ssc.29841.1.A1_s_at	2.05
Ssc.12936.1.A1_at	2.04	LOC100157843	keratocan-like
Ssc.27361.1.A1_at	2.04
Ssc.3295.2.A1_at	2.04
Ssc.7834.1.A1_at	2.04
Ssc.16135.1.S1_at	2.03	GAPDH	glyceraldehyde-3-phosphate dehydrogenase
Ssc.6507.1.S1_a_at	2.03	LOC100524583	uncharacterized LOC100524583
Ssc.9436.1.A1_at	2.03
Ssc.9763.1.A1_at	2.03
Ssc.29693.1.A1_at	2.03
Ssc.26638.1.S1_at	2.02
Ssc.16671.1.S1_at	2.02	TGFBI	transforming growth factor, beta-induced, 68kDa
Ssc.5145.1.S1_at	2.01	HSP70.2	heat shock protein 70.2
Ssc.10920.1.S1_a_at	2.01
Ssc.1142.1.S1_at	2.01	NQO1	NAD(P)H dehydrogenase, quinone 1	ENSSSCG00000002754
Ssc.7907.1.A1_at	2.01	ST6GAL1	ST6 beta-galactosamide alpha-2,6-sialyltranferase 1	ENSSSCG00000025770
Ssc.14269.1.A1_at	2.01	TSHZ2	teashirt zinc finger homeobox 2	ENSSSCG00000007482
Ssc.3391.1.S1_at	2.01	LOC100525205; LOC100525383	fos-related antigen 1-like; coiled-coil domain-containing protein 85B-like	ENSSSCG00000012967
Ssc.30175.1.A1_at	2.01	CPXM1	carboxypeptidase X (M14 family), member 1	ENSSSCG00000007170
Ssc.6800.1.A1_at	2
4 weeks after the induction of ischemic osteonecrosis of the femoral head
Affymetrix probe ID	Fold Change	Gene Symbol	Gene Title	Ensembl
Ssc.7314.1.A1_at	12.14	PTGS2	prostaglandin-endoperoxide synthase 2 (prostaglandin G/H synthase and cyclooxygenase)	ENSSSCG00000015579
Ssc.30843.1.A1_at	9.4	ADAMDEC1	ADAM-like, decysin 1	ENSSSCG00000009645
Ssc.16013.1.S1_at	8.4	MMP1	matrix metallopeptidase 1 (interstitial collagenase)	ENSSSCG00000014985
Ssc.658.1.S1_at	8.24	IL8; LOC100620730	interleukin 8; interleukin-8-like	ENSSSCG00000008953
Ssc.30870.1.A1_at	7.17	LOC100153642	ankyrin repeat domain-containing protein 37-like	ENSSSCG00000015798
Ssc.1310.1.S1_at	6.77	PTGES	prostaglandin E synthase
Ssc.5154.1.A1_at	6.4	LOC100513611; LOC100513808	leucine-rich repeat-containing protein 17-like
Ssc.1664.1.A1_at	6.25	LOC100737220; NRN1	neuritin-like; neuritin 1	ENSSSCG00000026199; ENSSSCG00000026211
Ssc.14551.1.S1_at	6.18	AMEL	amelogenin (amelogenesis imperfecta 1, X-linked)	ENSSSCG00000012113
Ssc.15740.2.S1_a_at	5.96	VEGFA	vascular endothelial growth factor A	ENSSSCG00000001695
Ssc.28673.1.S1_at	5.9	CXCR7	chemokine (C-X-C motif) receptor 7
Ssc.16926.1.S1_at	5.89	LOC100625876	solute carrier family 2, facilitated glucose transporter member 5-like
Ssc.314.1.S1_at	5.65	ADM	adrenomedullin	ENSSSCG00000013408
Ssc.1716.1.S1_at	5.59	ASPN	asporin	ENSSSCG00000008072
Ssc.3232.1.S1_at	5.32	SFRP2	secreted frizzled-related protein 2	ENSSSCG00000009004
Ssc.15674.1.A1_at	5.14	LOC100515919	cathepsin L1-like	ENSSSCG00000010948
Ssc.639.1.A1_at	5.01	GEM	GTP binding protein overexpressed in skeletal muscle	ENSSSCG00000006105
Ssc.1664.2.S1_at	4.96	LOC100737220; NRN1	neuritin-like; neuritin 1	ENSSSCG00000026199; ENSSSCG00000026211
Ssc.30027.1.A1_at	4.45	CXCL11	chemokine (C-X-C motif) ligand 11	ENSSSCG00000008978
Ssc.8946.1.A1_at	4.38
Ssc.12886.1.A1_at	4.32	LOC100152368	egl nine homolog 3-like	ENSSSCG00000001963
Ssc.18572.1.S1_at	4.27	GPNMB	glycoprotein (transmembrane) nmb
Ssc.8555.1.A1_at	4.18
Ssc.657.1.A1_at	4.17	CCL2	chemokine (C-C motif) ligand 2	ENSSSCG00000017723
Ssc.1126.1.A1_at	4.1	LOC100736941; SMPDL3A	acid sphingomyelinase-like phosphodiesterase 3a-like; sphingomyelin phosphodiesterase, acid-like 3A	ENSSSCG00000004233
Ssc.17345.1.S1_at	4.07	ANGPTL4	angiopoietin-like 4	ENSSSCG00000013599
Ssc.23869.1.A1_at	4.03	LOC100155436	epiphycan-like
Ssc.5204.1.S1_at	3.98	CDA	cytidine deaminase	ENSSSCG00000021259
Ssc.15740.1.S2_at	3.96	LOC100737169	vascular endothelial growth factor A-like
Ssc.13296.1.A1_at	3.9	NEFH	neurofilament, heavy polypeptide
Ssc.16297.1.S2_at	3.89	SELE	selectin E	ENSSSCG00000006286
Ssc.10453.1.S1_at	3.88	CP	ceruloplasmin (ferroxidase)	ENSSSCG00000011700
Ssc.13736.1.A1_at	3.86
Ssc.6189.1.A1_at	3.79
Ssc.8980.1.A1_at	3.77	ANGPTL4	angiopoietin-like 4	ENSSSCG00000013599
Ssc.1320.1.A1_at	3.69	LGALS1	lectin, galactoside-binding, soluble, 1	ENSSSCG00000000125
Ssc.17133.1.A1_at	3.65
Ssc.18572.2.S1_at	3.64	GPNMB	glycoprotein (transmembrane) nmb
Ssc.17042.1.A1_at	3.55	SOD2	superoxide dismutase 2, mitochondrial	ENSSSCG00000029876
Ssc.29841.1.A1_s_at	3.55
Ssc.13778.1.S1_at	3.54	LOC396781	IgG heavy chain
Ssc.17537.1.S1_at	3.53	BHLHE41	basic helix-loop-helix family, member e41	ENSSSCG00000028552
Ssc.29185.1.A1_at	3.53	ITGA8	integrin, alpha 8	ENSSSCG00000011046
Ssc.3298.1.A1_at	3.48
Ssc.15588.1.S2_at	3.46	IGFBP3	insulin-like growth factor binding protein 3
Ssc.204.1.S1_at	3.45	CYP3A29	cytochrome P450 3A29
Ssc.12842.1.S2_at	3.42	CAV1	caveolin 1, caveolae protein, 22kDa	ENSSSCG00000016634
Ssc.1864.1.A1_a_at	3.25	TNFRSF12A	tumor necrosis factor receptor superfamily, member 12A
Ssc.3295.1.S1_at	3.22
Ssc.1377.2.S1_at	3.2	ITGA8	integrin, alpha 8	ENSSSCG00000011046
Ssc.14477.1.S1_at	3.14	CILP	cartilage intermediate layer protein, nucleotide pyrophosphohydrolase	ENSSSCG00000004928
Ssc.15480.1.S1_at	3.14	LOC100519355	proteinase-activated receptor 3-like	ENSSSCG00000014089
Ssc.10287.1.A1_at	3.14	TGFB2		ENSSSCG00000010816
Ssc.7338.1.A1_at	3.13	ARSJ	arylsulfatase family, member J
Ssc.992.1.S1_at	3.12	LOC100153940	thrombospondin-2-like	ENSSSCG00000004012
Ssc.17815.1.S1_at	3.09	LGALS3	lectin, galactoside-binding, soluble, 3	ENSSSCG00000005055
Ssc.5047.1.A1_at	3.08	LYVE1	lymphatic vessel endothelial hyaluronan receptor 1	ENSSSCG00000029886
Ssc.4984.1.S1_at	3.06	CXCL14	chemokine (C-X-C motif) ligand 14	ENSSSCG00000014310
Ssc.11149.2.S1_at	3.06	CA9	carbonic anhydrase IX	ENSSSCG00000005315
Ssc.4804.1.S1_at	3.05	LOC100157073	angiotensinogen-like	ENSSSCG00000010184
Ssc.5137.1.S1_at	3.04	GFAP	glial fibrillary acidic protein	ENSSSCG00000017343
Ssc.30072.1.A1_at	3.02	GRK5	G protein-coupled receptor kinase 5	ENSSSCG00000010683
Ssc.11149.1.S1_at	2.99	CA9	carbonic anhydrase IX	ENSSSCG00000005315
Ssc.27980.1.A1_at	2.99	LOC100152537	protein FAM70A-like	ENSSSCG00000012607
Ssc.8271.1.S1_at	2.99	LOC100626670; NETO2	neuropilin and tolloid-like protein 2-like; neuropilin (NRP) and tolloid (TLL)-like 2	ENSSSCG00000026318
Ssc.4231.1.A1_at	2.98	C1QTNF3	C1q and tumor necrosis factor related protein 3	ENSSSCG00000016823
Ssc.17977.1.A1_at	2.97
Ssc.15923.1.S1_at	2.93	FGF7	fibroblast growth factor 7
Ssc.1674.1.A1_at	2.93	SLC2A3		ENSSSCG00000022925
Ssc.19373.2.S1_at	2.92
Ssc.955.1.S1_at	2.89	CYP2C33	cytochrome P450 2C33	ENSSSCG00000010546
Ssc.9796.1.A1_at	2.87	PHLDA2	pleckstrin homology-like domain, family A, member 2
Ssc.24503.1.S1_at	2.87
Ssc.5641.1.S1_at	2.86
Ssc.3436.1.A1_at	2.83
Ssc.21109.1.S1_a_at	2.82	S100A6	S100 calcium binding protein A6
Ssc.19976.1.S1_at	2.82	LOC100738968	beta-nerve growth factor-like	ENSSSCG00000006747; ENSSSCG00000021816
Ssc.19304.1.A1_at	2.8
Ssc.11557.1.A1_at	2.78	ISG15	ISG15 ubiquitin-like modifier
Ssc.3509.1.S1_at	2.78
Ssc.18980.1.A1_at	2.78	S100A6	S100 calcium binding protein A6
Ssc.3706.1.S2_at	2.75	SOD2	superoxide dismutase 2, mitochondrial	ENSSSCG00000029876
Ssc.7266.1.A1_at	2.74	POSTN	periostin, osteoblast specific factor	ENSSSCG00000009361
Ssc.2237.1.A1_at	2.74	VGLL3	vestigial like 3 (Drosophila)
Ssc.5182.1.A1_at	2.73	LOC100154770	radiation-inducible immediate-early gene IEX-1-like	ENSSSCG00000027607
Ssc.21802.1.S1_at	2.72	CCL19	chemokine (C-C motif) ligand 19	ENSSSCG00000010966
Ssc.19373.1.A1_at	2.71
Ssc.16985.1.S1_at	2.7	LOC100525765	interleukin-18-binding protein-like	ENSSSCG00000023796
Ssc.20525.1.S1_at	2.69	IGF2	insulin-like growth factor 2 (somatomedin A)
Ssc.16039.1.S1_at	2.68	RGS1	regulator of G-protein signaling 1	ENSSSCG00000022427
Ssc.3706.1.S1_at	2.67	SOD2	superoxide dismutase 2, mitochondrial	ENSSSCG00000029876
Ssc.3832.1.S1_at	2.67	AQP3	aquaporin 3 (Gill blood group)	ENSSSCG00000010991
Ssc.21460.1.A1_at	2.66	LOC100152373	protein CREG1-like	ENSSSCG00000006308
Ssc.30833.1.S1_at	2.65	CCL3L1	chemokine (C-C motif) ligand 3-like 1	ENSSSCG00000017700
Ssc.19548.1.S1_at	2.64
Ssc.23014.1.S1_at	2.63	LOC100156358	protein S100-A4-like	ENSSSCG00000006578
Ssc.90.1.S1_at	2.62	CHI3L1	chitinase 3-like 1 (cartilage glycoprotein-39)	ENSSSCG00000015476
Ssc.719.1.S1_at	2.61	AMCF-II	alveolar macrophage-derived chemotactic factor-II	ENSSSCG00000008957
Ssc.4705.2.A1_at	2.6
Ssc.19067.1.A1_at	2.59
Ssc.8947.1.S1_at	2.59	BHLHE40	basic helix-loop-helix family, member e40	ENSSSCG00000011534
Ssc.4705.1.S1_at	2.58
Ssc.5956.1.S1_at	2.57	LOC100520144	tissue factor pathway inhibitor 2-like	ENSSSCG00000015322
Ssc.19839.1.S1_at	2.56	LOC100154160	phosphoserine aminotransferase
Ssc.8861.1.A1_at	2.56	BHLHE40	basic helix-loop-helix family, member e40	ENSSSCG00000011534
Ssc.11694.1.S1_at	2.53	ID2	inhibitor of DNA binding 2, dominant negative helix-loop-helix protein	ENSSSCG00000008645
Ssc.9781.1.S1_at	2.51	SERPINE1	serpin peptidase inhibitor, clade E (nexin, plasminogen activator inhibitor type 1), member 1
Ssc.20515.1.S1_at	2.51	EFEMP1	EGF containing fibulin-like extracellular matrix protein 1	ENSSSCG00000008397
Ssc.2073.1.A1_at	2.49	UCHL1	ubiquitin carboxyl-terminal esterase L1 (ubiquitin thiolesterase)
Ssc.300.1.S1_at	2.45	SLC11A1	solute carrier family 11 (proton-coupled divalent metal ion transporters), member 1
Ssc.18072.1.A1_at	2.44	LOC100519398	oncostatin-M-specific receptor subunit beta-like	ENSSSCG00000016851
Ssc.7957.1.A1_at	2.43	LOC100517064; LOC100517736	sulfiredoxin-1-like	ENSSSCG00000023298
Ssc.16639.3.S1_at	2.41	GPNMB	glycoprotein (transmembrane) nmb
Ssc.11194.1.S1_at	2.4	PLAU	plasminogen activator, urokinase	ENSSSCG00000010312
Ssc.29281.1.A1_at	2.4
Ssc.30853.1.S1_at	2.38	LOC100519612	nucleoside diphosphate-linked moiety X motif 6-like
Ssc.16989.1.A1_at	2.37	CAV1	caveolin 1, caveolae protein, 22kDa	ENSSSCG00000016634
Ssc.5343.1.S1_at	2.37
Ssc.6169.1.S1_at	2.36	ECM1	extracellular matrix protein 1
Ssc.24005.1.A1_at	2.34	LOC100518152	poliovirus receptor-related protein 3-like	ENSSSCG00000011933
Ssc.1056.1.A1_at	2.33
Ssc.22266.1.A1_at	2.33
Ssc.16589.1.S1_at	2.32	COL6A3	collagen, type VI, alpha 3
Ssc.23943.1.S1_at	2.32
Ssc.13915.1.S1_at	2.32	STMN2	stathmin-like 2	ENSSSCG00000006160
Ssc.12842.1.S1_at	2.3	CAV1	caveolin 1, caveolae protein, 22kDa	ENSSSCG00000016634
Ssc.5696.1.S1_at	2.3	PLEK2	pleckstrin 2	ENSSSCG00000002290
Ssc.1447.1.A1_at	2.29
Ssc.3037.1.S1_at	2.28	SCPEP1	serine carboxypeptidase 1	ENSSSCG00000017617
Ssc.19883.1.S1_at	2.28	COL15A1	collagen, type XV, alpha 1	ENSSSCG00000005381
Ssc.18948.1.S1_at	2.28	LOC733603	serum amyloid A2
Ssc.14398.1.A1_at	2.27	LOC100518643	interleukin-33-like	ENSSSCG00000005203
Ssc.1527.1.A1_at	2.25
Ssc.4543.1.S1_at	2.25	FAP	fibroblast activation protein, alpha	ENSSSCG00000015896
Ssc.16336.1.S2_at	2.24	ME1	malic enzyme 1, NADP(+)-dependent, cytosolic	ENSSSCG00000004454
Ssc.775.1.S1_at	2.24	FAM162A	family with sequence similarity 162, member A	ENSSSCG00000026990
Ssc.4081.1.A1_at	2.24	LOC100517722	protein FAM13A-like	ENSSSCG00000026196
Ssc.121.1.S1_at	2.23	PDYN	prodynorphin
Ssc.10548.1.A1_at	2.23	GRK5	G protein-coupled receptor kinase 5	ENSSSCG00000010683
Ssc.1977.1.S1_at	2.23	LOC100522314	uncharacterized LOC100522314
Ssc.25836.1.S1_at	2.23
Ssc.16026.1.A1_at	2.21	XPO1	exportin 1 (CRM1 homolog, yeast)	ENSSSCG00000028228
Ssc.28973.1.S1_at	2.2
Ssc.20578.1.S1_at	2.2	CXCL14	chemokine (C-X-C motif) ligand 14	ENSSSCG00000014310
Ssc.12081.1.A1_at	2.2	P4HA2	prolyl 4-hydroxylase, alpha polypeptide II	ENSSSCG00000020915
Ssc.19304.2.S1_at	2.19
Ssc.19548.2.A1_at	2.19
Ssc.3937.1.S1_at	2.17	STMN2	stathmin-like 2	ENSSSCG00000006160
Ssc.17912.1.A1_s_at	2.17	LOC100521241	paired mesoderm homeobox protein 2-like	ENSSSCG00000005680
Ssc.10391.1.A1_at	2.16	MCAM	melanoma cell adhesion molecule	ENSSSCG00000015116
Ssc.16882.1.A1_at	2.16	NFIL3	nuclear factor, interleukin 3 regulated	ENSSSCG00000009592
Ssc.12578.1.A1_at	2.16
Ssc.11746.1.A1_at	2.15
Ssc.16984.1.S1_at	2.14	P4HA2	prolyl 4-hydroxylase, alpha polypeptide II	ENSSSCG00000020915
Ssc.21663.1.A1_at	2.13	LIPG	lipase, endothelial	ENSSSCG00000004509
Ssc.31071.1.A1_at	2.13
Ssc.21456.1.S1_at	2.13	ERO1L	ERO1-like (S. cerevisiae)	ENSSSCG00000005037
Ssc.6883.1.A1_at	2.11
Ssc.18041.1.S1_at	2.11
Ssc.25850.1.A1_at	2.1	LOC100155956	unactive progesterone receptor, 23 kD	ENSSSCG00000000406
Ssc.9111.1.A1_at	2.1
Ssc.21462.1.S1_at	2.09	LOC100620600	14-3-3 protein epsilon-like	ENSSSCG00000028002
Ssc.23258.1.S1_at	2.09	LOC100627143	N-chimaerin-like	ENSSSCG00000025550
Ssc.29636.1.A1_at	2.09	MAMDC2	MAM domain containing 2	ENSSSCG00000030655
Ssc.4978.1.S1_at	2.08	CD14	CD14 molecule	ENSSSCG00000014369
Ssc.5396.1.S1_at	2.07
Ssc.22067.1.A1_at	2.07	SLC16A3	solute carrier family 16, member 3 (monocarboxylic acid transporter 4)	ENSSSCG00000024018
Ssc.19136.1.S1_at	2.07	LOC100514300	latent-transforming growth factor beta-binding protein 2-like
Ssc.494.1.S2_at	2.06
Ssc.9311.1.A1_at	2.06	LOC100523904	pleckstrin homology-like domain family A member 1-like	ENSSSCG00000000521
Ssc.26929.1.S1_at	2.06
Ssc.31130.1.A1_at	2.06
Ssc.286.1.S1_s_at	2.05	IRG6	inflammatory response protein 6
Ssc.6382.1.A1_at	2.05	LOC100515931	protein phosphatase 1 regulatory subunit 3B-like	ENSSSCG00000022797
Ssc.29679.1.A1_at	2.05
Ssc.16135.1.S1_at	2.04	GAPDH	glyceraldehyde-3-phosphate dehydrogenase
Ssc.3996.1.A1_at	2.04	PDLIM1	PDZ and LIM domain 1	ENSSSCG00000010493
Ssc.21749.1.S1_at	2.04	AGTR2	angiotensin II receptor, type 2	ENSSSCG00000012600
Ssc.13752.1.S1_at	2.04	LOC100514498; LOC100623707	phosphatidylinositol 3-kinase regulatory subunit alpha-like	ENSSSCG00000016958; ENSSSCG00000021964
Ssc.1135.1.A1_at	2.04
Ssc.16209.1.S1_at	2.03	TNC	tenascin C	ENSSSCG00000026492
Ssc.15316.1.S1_at	2.02
Ssc.25348.1.S1_at	2.02	LOC100624572	testis-expressed sequence 12 protein-like
Ssc.7395.1.A1_a_at	2.01	NUP54	nucleoporin 54kDa	ENSSSCG00000008979
Ssc.29168.1.A1_at	2.01	LOC100520687	cytosolic phospholipase A2-like	ENSSSCG00000023351
Ssc.26146.1.S1_at	2.01	CXCL9	chemokine (C-X-C motif) ligand 9
Ssc.13490.1.A1_at	2.01
Ssc.719.1.S1_a_at	2	AMCF-II	alveolar macrophage-derived chemotactic factor-II	ENSSSCG00000008957
Ssc.9726.1.A1_at	2	DRAM1	DNA-damage regulated autophagy modulator 1	ENSSSCG00000023972
Ssc.8209.1.A1_at	2
